# Supplementary material for: Quantifying the effect of investors’ attention on stock market
Source: PLoS One. 2017 May 23;12(5):e0176836. doi: 10.1371/journal.pone.0176836 (PMC5441604; doi:10.1371/journal.pone.0176836)
Supplement: S1 Data — (XLSX) [file pone.0176836.s008.xlsx]

## Sheet: Sheet1
2014-10-08	8.47745	0.6859	67468717	1088087
2014-10-08	9.13251	1.4957	144731249	1701932
2014-10-08	12.5229	1.4805	41572996	1093451
2014-10-08	5.5074	2.2887	71234169	393881
2014-10-08	——	——	——	——
2014-10-08	19.7482	0.9414	24190755	511556
2014-10-08	56.024	3.7347	38892051	540158
2014-10-08	13.9336	1.1541	39096153	775121
2014-10-08	13.3128	0.8861	26462280	790538
2014-10-08	2.46145	1.6264	187160501	778739
2014-10-08	10.9294	0.8403	49740125	504230
2014-10-08	17.9968	0.6561	24907108	1187402
2014-10-08	22.3265	1.1449	13875591	325814
2014-10-08	8.45816	2.0198	140783584	2808266
2014-10-08	21.9373	0.5858	5735811	257243
2014-10-08	43.6079	0.1422	1249966	434246
2014-10-08	19.1773	0.5044	15855582	495401
2014-10-08	49.45	0.315	4532947	816548
2014-10-08	——	——	——	——
2014-10-08	——	——	——	——
2014-10-08	11.0477	5.0629	46377646	2061707
2014-10-08	16.9328	0.922	7399326	972464
2014-10-08	9.4019	0.9564	142724444	3230312
2014-10-08	2.83	2.0373	320707504	1591574
2014-10-08	5.99672	0.1902	19973892	295772
2014-10-08	6.92672	0.6238	40470656	509342
2014-10-08	6.25105	1.1202	303653472	1732298
2014-10-08	5.21488	0	0	793040
2014-10-08	4.26062	0.2767	45452252	538313
2014-10-08	5.49858	3.7904	29968350	330620
2014-10-08	5.11746	0.116	105867574	1026590
2014-10-08	13.1912	1.2683	124474872	1499783
2014-10-08	5.91676	1.0327	78419340	981617
2014-10-08	10.0746	0.3921	80876668	1084037
2014-10-08	5.61722	2.2426	240552991	755141
2014-10-08	3.56461	0.4825	102266162	875282
2014-10-08	17.2339	0.2146	19834108	744485
2014-10-08	14.5933	1.3453	19903085	1609295
2014-10-08	3.05	0.4461	34715375	321125
2014-10-08	39.2235	3.654	50356895	710528
2014-10-08	29.9539	0.8044	12035746	294179
2014-10-08	12.7358	1.1975	15841689	354821
2014-10-08	29.1855	1.8733	32953686	461570
2014-10-08	10.6702	1.0813	6992043	239180
2014-10-08	40.2884	3.6831	5104202	313529
2014-10-08	8.03168	2.3424	51503592	777065
2014-10-08	143.577	0.3998	4565282	931586
2014-10-08	16.8772	0.9136	36542445	765788
2014-10-08	31.9183	0	0	518090
2014-10-08	7.88426	0.8549	23261230	497705
2014-10-08	9.24302	0	0	416444
2014-10-08	2.49196	0.7793	119966534	519674
2014-10-08	10.2442	0.9163	74149694	1068152
2014-10-08	6.79743	0.6446	43739385	314087
2014-10-08	12.943	1.1106	33406147	708530
2014-10-08	29.8628	1.2381	13448435	777074
2014-10-08	7.6962	0.2267	22094033	406562
2014-10-08	——	——	——	——
2014-10-08	——	——	——	——
2014-10-08	11.2559	0.9692	45174850	464621
2014-10-08	7.66326	0.3962	58899171	441167
2014-10-08	3.50229	1.6073	205729363	582620
2014-10-08	14.9503	0.1449	23888709	572909
2014-10-08	3.96704	0.3345	27865393	289067
2014-10-08	10.0465	0.6706	108498309	1107482
2014-10-08	6.54276	0.3341	29962802	488264
2014-10-08	5.19441	0.3301	33874117	421016
2014-10-08	——	——	——	——
2014-10-08	5.70147	17.2942	86470981	302000
2014-10-08	2.38148	0.0442	125732847	533309
2014-10-08	20.6793	0.8035	38460944	1021721
2014-10-08	4.14437	0.2837	92800300	545306
2014-10-08	24.3349	0.7432	8179765	277124
2014-10-08	6.02183	2.0248	100404264	456512
2014-10-08	3.10771	0.5376	91888301	529358
2014-10-08	3.37149	0.0391	103554754	782357
2014-10-08	3.88	0.6139	58816001	553505
2014-10-08	19.1252	0.2966	18648435	383612
2014-10-08	2.58051	1.069	173592595	512978
2014-10-08	15.4248	0.0792	16482873	419657
2014-10-08	10.0158	0.1985	3988442	533660
2014-10-08	3.37946	0.5338	159363802	888827
2014-10-08	3.18792	0.1399	4200822	453947
2014-10-08	8.97113	0.8753	49018469	473108
2014-10-08	5.48657	0.6896	67926151	459338
2014-10-08	5.25149	0.6555	68282772	795371
2014-10-08	9.60657	0.91	31102241	488606
2014-10-08	4.68355	3.4041	45945704	311153
2014-10-08	19.0292	0.5653	16735655	404708
2014-10-08	2.68798	0.2454	97706483	470147
2014-10-08	7.69242	0.0162	26239880	1095935
2014-10-08	4.67874	0.2373	21717132	351833
2014-10-08	2.41645	0.7345	116073836	888863
2014-10-08	6.21	1.6142	98465354	862556
2014-10-08	3.91791	0.5038	48330765	563567
2014-10-08	——	——	——	——
2014-10-08	2.58798	0.0326	63786493	513698
2014-10-08	6.66368	2.4177	375038256	1207589
2014-10-08	4.58	0.2453	78266708	599180
2014-10-08	20.48	3.3727	5048899	189302
2014-10-09	8.42788	0.6734	66239360	1089932
2014-10-09	9.16153	0.8527	82505043	1709357
2014-10-09	12.7211	2.8709	80612197	1094720
2014-10-09	5.51732	1.7424	54232189	396707
2014-10-09	——	——	——	——
2014-10-09	19.6898	0.7189	18472230	513518
2014-10-09	55.7657	2.2935	23883538	579614
2014-10-09	13.9632	0.9104	30840394	779765
2014-10-09	13.4124	0.8769	26186766	792284
2014-10-09	2.50131	3.0277	348419264	779936
2014-10-09	10.85	0.7431	43986289	505202
2014-10-09	18.2517	0.6582	24984061	1187411
2014-10-09	22.1786	0.7322	8873705	328748
2014-10-09	8.50803	2.2388	156044915	2803217
2014-10-09	21.2435	0.5758	5638067	255695
2014-10-09	43.5448	0.2088	1835842	433868
2014-10-09	19.0785	0.4276	16275124	495671
2014-10-09	50.32	0.5403	7774714	817421
2014-10-09	——	——	——	——
2014-10-09	——	——	——	——
2014-10-09	11.1047	3.7949	34761949	2082173
2014-10-09	17.5826	1.9686	15797640	972185
2014-10-09	9.41145	0.8776	130968217	3258086
2014-10-09	2.93	3.8525	606469136	1601285
2014-10-09	6.02578	0.1676	17603032	296204
2014-10-09	6.89427	0.4977	32291526	510017
2014-10-09	6.25105	0.7009	189974085	1747922
2014-10-09	5.21488	0	0	791744
2014-10-09	4.23123	0.4535	74490458	539132
2014-10-09	5.60601	6.2231	49201746	330188
2014-10-09	5.13681	0.1189	108529950	1027049
2014-10-09	13.2208	1.2281	120537958	1500962
2014-10-09	5.88688	0.7835	59495240	987809
2014-10-09	10.0746	0.3937	81206641	1085405
2014-10-09	5.60739	1.3784	147857741	766814
2014-10-09	3.59431	0.8919	189060695	876362
2014-10-09	17.1108	0.2373	21933450	744836
2014-10-09	14.8788	3.1349	46380366	1609925
2014-10-09	3.06	0.3195	24862848	320315
2014-10-09	42.6229	4.2356	58371716	724001
2014-10-09	29.8694	0.586	8767797	295754
2014-10-09	12.6667	0.6312	8349440	357017
2014-10-09	28.876	1.4375	25287705	474854
2014-10-09	10.6506	0.6152	3978198	238883
2014-10-09	40.3184	4.0224	5574459	311909
2014-10-09	7.93731	1.894	41643750	777407
2014-10-09	142.934	0.3174	3624491	931766
2014-10-09	17.0039	0.8547	34186980	766832
2014-10-09	31.9183	0	0	518153
2014-10-09	7.92849	0.9324	25368006	498200
2014-10-09	9.24302	0	0	416597
2014-10-09	2.48227	0.6882	105953818	519485
2014-10-09	10.1751	0.991	80191042	1068476
2014-10-09	6.69935	0.5391	36580869	313871
2014-10-09	12.997	1.0018	30132534	710087
2014-10-09	29.6535	1.1276	12248123	776957
2014-10-09	7.628	0.2491	24276699	406220
2014-10-09	——	——	——	——
2014-10-09	——	——	——	——
2014-10-09	11.1035	0.8647	40306563	467591
2014-10-09	7.65359	0.1977	29388117	443399
2014-10-09	3.51221	1.5075	192955912	587156
2014-10-09	14.9988	0.1399	23079178	572378
2014-10-09	3.95708	0.2424	20189747	289121
2014-10-09	10.0368	0.5835	94404457	1109849
2014-10-09	6.59994	0.4634	41558458	487130
2014-10-09	5.24397	0.4791	49166005	421898
2014-10-09	——	——	——	——
2014-10-09	6.12011	28.4422	142210928	299633
2014-10-09	2.38148	0.0383	108967225	533687
2014-10-09	20.6941	0.7421	35522181	1023503
2014-10-09	4.13473	0.2193	71725378	545117
2014-10-09	24.4742	0.7201	7925658	277232
2014-10-09	5.92803	2.682	132991275	456620
2014-10-09	3.13759	0.681	116393979	529106
2014-10-09	3.36193	0.0265	70150756	783122
2014-10-09	3.94	1.4625	140111638	553388
2014-10-09	19.2235	0.3679	23127525	384332
2014-10-09	2.72939	2.423	393472032	511232
2014-10-09	15.5336	0.0724	15082744	420458
2014-10-09	10.5342	0.6517	13094394	534344
2014-10-09	3.43841	0.8292	247543999	891275
2014-10-09	3.50572	1.5044	45177836	466097
2014-10-09	8.90227	0.8818	49380288	472883
2014-10-09	6.03423	1.6864	166122087	458195
2014-10-09	5.25149	0.6713	69928270	796469
2014-10-09	9.43698	1.2868	43983462	488525
2014-10-09	4.77266	6.767	91337179	310037
2014-10-09	18.9308	0.4191	12406764	403898
2014-10-09	2.67831	0.2199	87555703	470885
2014-10-09	7.72197	0.0216	34994480	1096655
2014-10-09	4.72862	0.4108	37596582	351545
2014-10-09	2.48493	1.9227	303852304	889286
2014-10-09	6.16	1.4753	89990333	863402
2014-10-09	3.91791	0.3563	34185023	564449
2014-10-09	——	——	——	——
2014-10-09	2.5976	0.0235	46042012	514373
2014-10-09	6.71356	2.6902	417308944	1229999
2014-10-09	4.56	0.1847	58925175	599558
2014-10-09	20.2385	1.9918	2981712	189140
2014-10-10	8.39483	0.6703	65934904	1090319
2014-10-10	9.25827	1.218	117857898	1712363
2014-10-10	12.5146	2.1296	59799611	1101470
2014-10-10	5.53717	1.9501	60696934	398102
2014-10-10	——	——	——	——
2014-10-10	19.5146	0.691	17755804	514040
2014-10-10	55.1002	1.6406	17084877	588191
2014-10-10	13.6173	0.6515	22070556	781016
2014-10-10	13.2843	0.7711	23028111	793652
2014-10-10	2.66076	6.8676	790310112	785372
2014-10-10	10.8003	0.7344	43472220	504554
2014-10-10	17.987	0.5471	20767392	1189211
2014-10-10	21.7412	0.9383	11371752	329558
2014-10-10	8.5579	1.9621	136757117	2802299
2014-10-10	20.7443	0.4264	4175085	253013
2014-10-10	43.8393	0.1956	1719864	433418
2014-10-10	18.9106	0.6403	24372582	494438
2014-10-10	49.5	0.3329	4790276	819608
2014-10-10	——	——	——	——
2014-10-10	——	——	——	——
2014-10-10	10.7267	4.2239	38692003	2104178
2014-10-10	17.3327	1.1571	9285342	977486
2014-10-10	9.39234	0.8915	133030186	3283700
2014-10-10	2.88	2.5378	399505360	1623740
2014-10-10	5.89016	0.2939	30854427	296681
2014-10-10	6.91049	0.6796	44089036	510350
2014-10-10	6.16342	0.4828	130875736	1753511
2014-10-10	5.21488	0	0	790592
2014-10-10	4.21164	0.2456	40330132	539897
2014-10-10	5.50835	3.8744	30632000	333851
2014-10-10	5.09811	0.0827	75511698	1028471
2014-10-10	13.0727	1.3016	127750006	1502870
2014-10-10	5.80719	0.6957	52825807	990095
2014-10-10	10.0939	0.3541	73045311	1086530
2014-10-10	5.74511	2.5795	276688304	768245
2014-10-10	3.55471	0.6512	138027185	879233
2014-10-10	16.6657	0.3708	34266677	744467
2014-10-10	14.6265	2.0176	29849527	1613732
2014-10-10	3.13	0.7286	56704087	320306
2014-10-10	41.4731	5.7763	79604181	740624
2014-10-10	29.7388	0.2219	3320332	297266
2014-10-10	12.8098	0.7065	9346385	356396
2014-10-10	31.1625	2.4459	43026510	475070
2014-10-10	10.4357	0.7348	4751152	238586
2014-10-10	38.6789	4.7634	6601388	311054
2014-10-10	7.94228	1.3982	30742357	779063
2014-10-10	142.049	0.3778	4314771	931784
2014-10-10	16.7799	0.9185	36737605	768614
2014-10-10	31.9183	0	0	517748
2014-10-10	7.82036	0.6804	18513731	498578
2014-10-10	9.24302	0	0	416165
2014-10-10	2.48227	0.6968	107273236	519917
2014-10-10	10.0565	1.2333	99801021	1068395
2014-10-10	6.54241	0.9793	66454866	313556
2014-10-10	12.7368	1.0211	30711813	711941
2014-10-10	29.6535	1.296	14077450	776201
2014-10-10	7.3942	0.4976	48499870	406310
2014-10-10	——	——	——	——
2014-10-10	——	——	——	——
2014-10-10	11.0273	0.668	31136090	467519
2014-10-10	7.53763	0.2193	32598611	443912
2014-10-10	3.43284	0.9589	122737582	588011
2014-10-10	14.9114	0.23	37927471	573296
2014-10-10	3.98698	0.4755	39609184	289157
2014-10-10	9.97847	0.5065	81946017	1111793
2014-10-10	6.55093	0.3529	31643485	487337
2014-10-10	5.24397	0	0	423842
2014-10-10	——	——	——	——
2014-10-10	6.16995	25.0743	125371282	312179
2014-10-10	2.37191	0.044	124969592	534101
2014-10-10	20.4373	0.7343	35148945	1025078
2014-10-10	4.10582	0.2676	87518661	544793
2014-10-10	24.1956	0.6773	7454370	277394
2014-10-10	5.89051	1.9777	98068047	455576
2014-10-10	3.10771	0.4473	76455469	531041
2014-10-10	3.35238	0.0253	66858562	783509
2014-10-10	3.87	0.9362	89696553	556259
2014-10-10	19.0662	0.3291	20691206	385412
2014-10-10	2.68969	1.347	218740411	523679
2014-10-10	15.3555	0.0716	14909700	420836
2014-10-10	10.4657	0.2647	5318804	541670
2014-10-10	3.44823	0.8035	239859653	895298
2014-10-10	3.85331	24	720719952	477176
2014-10-10	8.87276	0.8192	45874166	472667
2014-10-10	5.80521	0.8354	82293721	482882
2014-10-10	5.18213	0.6474	67443068	796253
2014-10-10	9.43698	0.9474	32381546	488390
2014-10-10	4.67365	5.1552	69581243	312152
2014-10-10	18.616	0.4667	13815322	403745
2014-10-10	2.65897	0.2917	116107489	471929
2014-10-10	7.67272	0.0181	29342883	1098437
2014-10-10	4.76852	0.5022	45958310	352409
2014-10-10	2.45558	1.1548	182508879	899222
2014-10-10	6.15	1.3411	81804564	863204
2014-10-10	3.89875	0.3678	35288639	564890
2014-10-10	——	——	——	——
2014-10-10	2.58798	0.0263	51565079	514931
2014-10-10	6.56392	2.0994	327770688	1248971
2014-10-10	4.59	0.3508	111920463	599189
2014-10-10	20.233	1.686	2523953	189365
2014-10-13	8.34525	0.5285	51987541	1091318
2014-10-13	9.32599	0.8542	82853651	1722290
2014-10-13	12.3659	1.4138	39700063	1101587
2014-10-13	5.61656	2.3846	74714871	401936
2014-10-13	——	——	——	——
2014-10-13	19.3881	0.8079	18133261	516398
2014-10-13	55.9247	1.8375	19135515	593654
2014-10-13	13.4889	0.616	20865640	781754
2014-10-13	13.1325	0.708	21142401	794453
2014-10-13	2.61093	3.0834	354834528	821084
2014-10-13	10.6713	0.7399	43794256	504770
2014-10-13	17.6635	0.6709	25465442	1190039
2014-10-13	21.6575	0.577	6992609	329999
2014-10-13	8.4781	1.2529	87329971	2803190
2014-10-13	20.8991	0.4984	4880377	251420
2014-10-13	42.9138	0.1682	1479079	433283
2014-10-13	18.4267	0.577	21963694	494177
2014-10-13	49.08	0.2942	4234407	820958
2014-10-13	——	——	——	——
2014-10-13	——	——	——	——
2014-10-13	11.119	5.308	48622726	2145695
2014-10-13	16.901	0.9608	7710518	979034
2014-10-13	9.2968	0.736	109831220	3332606
2014-10-13	2.87	1.7408	274038464	1653449
2014-10-13	5.7739	0.1743	18304586	297041
2014-10-13	6.87805	0.3897	25283224	512528
2014-10-13	6.09526	0.4481	121474837	1754960
2014-10-13	5.21488	0	0	789233
2014-10-13	4.19205	0.2265	37193181	541040
2014-10-13	5.43021	3.4269	27093906	333239
2014-10-13	5.02072	0.1167	106490319	1030118
2014-10-13	12.9246	1.1825	116057640	1504544
2014-10-13	5.96656	1.4639	111163919	995657
2014-10-13	10.0457	0.3158	65139327	1089635
2014-10-13	5.80414	1.7085	183267541	782726
2014-10-13	3.5151	0.4943	104782276	880115
2014-10-13	16.6373	0.3299	30490023	744530
2014-10-13	15.0248	4.2178	62401181	1615001
2014-10-13	3.12	0.4644	36138619	326336
2014-10-13	44.3726	4.6802	64498245	771341
2014-10-13	30.3917	0.371	5551038	298517
2014-10-13	13.1652	1.5418	20396416	357512
2014-10-13	31.1226	1.3327	23443538	494357
2014-10-13	10.8754	1.102	7125682	238721
2014-10-13	37.8491	5.3809	7457111	309443
2014-10-13	7.94228	1.1257	24749960	784319
2014-10-13	139.441	0.4656	5317638	932144
2014-10-13	16.6533	0.7434	29735381	769595
2014-10-13	31.9183	0	0	518315
2014-10-13	7.67289	0.7575	20609599	499262
2014-10-13	9.24302	0	0	416453
2014-10-13	2.44348	0.8359	128688533	521384
2014-10-13	9.97749	0.8695	70359408	1070411
2014-10-13	6.50317	0.7102	48196989	315626
2014-10-13	11.9368	4.4295	133232639	711788
2014-10-13	30.72	2.5344	27529363	776192
2014-10-13	7.29678	0.4091	39870527	406157
2014-10-13	——	——	——	——
2014-10-13	——	——	——	——
2014-10-13	10.894	0.7015	32699782	469427
2014-10-13	7.29604	0.5329	79227618	444578
2014-10-13	3.39315	0.6864	87854617	584681
2014-10-13	14.96	0.1522	25104403	576644
2014-10-13	3.95708	0.2451	20414211	290822
2014-10-13	9.86188	0.5289	85581202	1112999
2014-10-13	6.38756	0.3646	32696172	487166
2014-10-13	5.21423	0.6738	69143895	428306
2014-10-13	——	——	——	——
2014-10-13	6.19985	16.3815	81907510	323258
2014-10-13	2.35278	0.0459	130343204	535838
2014-10-13	20.1904	0.8395	40180381	1025384
2014-10-13	4.0769	0.2594	84851166	545153
2014-10-13	23.6981	0.8284	9117227	277178
2014-10-13	5.83423	1.6239	80524528	455117
2014-10-13	3.07783	0.4269	72970097	531500
2014-10-13	3.32373	0.0313	82847057	784742
2014-10-13	3.86	0.5975	57242226	557375
2014-10-13	18.7124	0.254	15968621	385421
2014-10-13	2.66984	1.24	201365893	524750
2014-10-13	15.0389	0.0713	14839865	421394
2014-10-13	10.4168	0.2265	4551541	543695
2014-10-13	3.39911	0.4971	148408782	901958
2014-10-13	4.01221	25.7985	774730224	536387
2014-10-13	8.78423	0.7246	40579276	473018
2014-10-13	6.02427	0.8743	86122013	482666
2014-10-13	5.16231	0.4591	47825396	797486
2014-10-13	9.40706	0.6219	21257680	488984
2014-10-13	4.57463	3.8104	51430791	311891
2014-10-13	18.8521	0.3595	10641553	403601
2014-10-13	2.6493	0.2552	101589442	473918
2014-10-13	7.63333	0.017	27500523	1100075
2014-10-13	4.82838	0.3731	34147622	357467
2014-10-13	2.5045	1.3822	218435795	902966
2014-10-13	6.08	1.0665	65059206	863501
2014-10-13	3.87001	0.4244	40715515	566105
2014-10-13	——	——	——	——
2014-10-13	2.56874	0.0276	54096296	516065
2014-10-13	6.59385	1.675	261505456	1273676
2014-10-13	4.54	0.1594	50872509	602474
2014-10-13	20.1233	1.7612	2636459	189698
2014-10-14	8.36178	0.5854	57588334	1091930
2014-10-14	9.20023	0.6746	65439841	1725908
2014-10-14	12.3081	1.253	35183251	1099517
2014-10-14	5.5074	1.4099	44176376	403124
2014-10-14	——	——	——	——
2014-10-14	19.3394	0.6111	13716955	516515
2014-10-14	54.4943	1.3573	14134499	596903
2014-10-14	13.3999	0.7324	24811367	781034
2014-10-14	13.0329	0.6118	18270674	794588
2014-10-14	2.64083	3.2683	376108608	821588
2014-10-14	10.6911	0.8137	48164722	504284
2014-10-14	17.5851	0.4988	18936143	1189742
2014-10-14	21.4388	0.7929	9609498	330062
2014-10-14	8.50803	1.8998	132420339	2800373
2014-10-14	22.0621	0.5753	5633305	252284
2014-10-14	42.8367	0.1965	1727717	432896
2014-10-14	18.2786	0.4302	16376767	494069
2014-10-14	48.25	0.3461	4980592	820490
2014-10-14	——	——	——	——
2014-10-14	——	——	——	——
2014-10-14	11.0833	4.7721	43713627	2168186
2014-10-14	16.8373	0.9162	7352572	977639
2014-10-14	9.28724	0.5629	84002904	3353036
2014-10-14	2.86	1.8309	288221712	1670972
2014-10-14	6.00641	0.4769	50071175	297176
2014-10-14	6.86994	0.377	24456775	512960
2014-10-14	6.08553	0.3739	101345227	1754645
2014-10-14	5.21488	0	0	788396
2014-10-14	4.21164	0.3701	60785757	542084
2014-10-14	5.41068	2.5271	19979901	332420
2014-10-14	5.0304	0.0642	58589511	1030433
2014-10-14	12.816	1.0629	104318105	1504418
2014-10-14	5.93668	1.0335	78484718	1006322
2014-10-14	9.98782	0.2631	54272142	1090580
2014-10-14	5.72544	1.0517	112815730	787991
2014-10-14	3.5151	0.4087	86631725	879836
2014-10-14	16.3249	0.2439	22541888	745133
2014-10-14	14.912	2.2849	33805102	1627115
2014-10-14	3.11	0.3511	27326608	326120
2014-10-14	43.3628	3.7469	51637272	798611
2014-10-14	29.8541	0.245	3666008	299525
2014-10-14	12.9085	0.7058	9337191	360707
2014-10-14	29.7646	1.817	31964021	494321
2014-10-14	10.8167	0.815	5269786	240359
2014-10-14	38.4489	4.4383	6150879	307796
2014-10-14	8.06645	1.8805	41346910	785030
2014-10-14	138.378	0.253	2889594	932252
2014-10-14	16.4195	1.0371	41481456	769649
2014-10-14	31.9183	0	0	520826
2014-10-14	7.73188	0.5306	14437925	498785
2014-10-14	9.24302	0	0	416111
2014-10-14	2.42409	0.7589	116837913	521672
2014-10-14	9.91821	0.9467	76611544	1069898
2014-10-14	6.39528	0.5761	39096930	315608
2014-10-14	11.8632	1.7196	51722683	727511
2014-10-14	30.7599	2.665	28947744	781943
2014-10-14	7.15064	0.3793	36969117	405815
2014-10-14	——	——	——	——
2014-10-14	——	——	——	——
2014-10-14	10.8655	0.5951	27739479	469166
2014-10-14	7.29604	0.358	53216365	445118
2014-10-14	3.39315	0.8097	103647540	582521
2014-10-14	14.7755	0.0993	16376211	577949
2014-10-14	3.91721	0.2208	18388799	290732
2014-10-14	9.85216	0.4125	66737895	1113089
2014-10-14	6.33855	0.24	21521484	486257
2014-10-14	5.16467	0.4815	49410125	432383
2014-10-14	——	——	——	——
2014-10-14	6.02043	13.9122	69561013	325283
2014-10-14	2.35278	0.0468	133029512	536207
2014-10-14	20.1262	0.5919	28329678	1025537
2014-10-14	4.05763	0.2466	80648283	545036
2014-10-14	23.7678	0.5739	6316318	277043
2014-10-14	5.81547	1.5841	78553314	454658
2014-10-14	3.07783	0.4799	82024359	531860
2014-10-14	3.32373	0.0194	51424891	785237
2014-10-14	3.83	0.6145	58876908	557564
2014-10-14	18.5453	0.3247	20411654	384980
2014-10-14	2.69961	1.545	250898147	523850
2014-10-14	15.0389	0.0436	9081753	421322
2014-10-14	10.2897	0.2591	5205796	543686
2014-10-14	3.39911	0.5474	163414046	902561
2014-10-14	4.05194	14.555	437087792	569057
2014-10-14	8.82357	0.9044	50648675	472802
2014-10-14	5.91474	0.6032	59420307	485897
2014-10-14	5.24158	0.9315	97031179	799466
2014-10-14	9.35718	0.7801	26663722	488669
2014-10-14	4.60433	3.0458	41109583	310550
2014-10-14	18.9505	0.4684	13866648	404114
2014-10-14	2.6203	0.3037	120923513	474116
2014-10-14	7.62348	0.0136	21947527	1100804
2014-10-14	4.76852	0.2655	24298209	359267
2014-10-14	2.48493	0.8609	136062258	907223
2014-10-14	6.06	1.0231	62409600	863051
2014-10-14	3.88917	0.3563	34180147	566807
2014-10-14	——	——	——	——
2014-10-14	2.55912	0.0213	41678478	516452
2014-10-14	6.74348	3.1986	499382768	1284260
2014-10-14	4.54	0.1841	58751926	601826
2014-10-14	20.0903	1.427	2136152	189626
2014-10-15	8.39483	0.6076	59765983	1092434
2014-10-15	9.10349	0.6279	60905973	1724630
2014-10-15	12.3907	1.1896	33402518	1097942
2014-10-15	5.46771	1.1588	36307869	402431
2014-10-15	——	——	——	——
2014-10-15	19.5828	0.8605	19314527	517730
2014-10-15	55.7061	1.6853	17549988	600134
2014-10-15	13.9435	1.4633	49568630	786227
2014-10-15	13.161	0.6483	19360501	795254
2014-10-15	2.64083	2.4914	286706144	825989
2014-10-15	11.1378	1.5949	94409264	505409
2014-10-15	17.4283	0.8306	31530542	1189697
2014-10-15	21.6061	0.8262	10013846	330197
2014-10-15	8.59779	1.897	132219040	2806421
2014-10-15	22.0621	0.5805	5684551	255794
2014-10-15	43.2574	0.1228	1079738	432419
2014-10-15	18.5057	0.2844	10824870	493790
2014-10-15	48.35	0.3024	4352055	820967
2014-10-15	——	——	——	——
2014-10-15	——	——	——	——
2014-10-15	11.0405	3.357	30751000	2191253
2014-10-15	17.0964	0.9683	7770346	976559
2014-10-15	9.35412	0.8974	133922265	3374249
2014-10-15	2.88	2.4383	383833024	1684211
2014-10-15	5.93859	0.2137	22443144	302261
2014-10-15	6.91049	0.463	30037106	513077
2014-10-15	6.09526	0.4177	113210225	1756292
2014-10-15	5.21488	0	0	787325
2014-10-15	4.32918	0.6808	111814602	543443
2014-10-15	5.43021	2.7447	21700654	331772
2014-10-15	5.0304	0.0743	67814289	1031414
2014-10-15	13.1714	1.9497	191355661	1504193
2014-10-15	5.9068	0.6656	50542103	1009940
2014-10-15	10.0457	0.2543	52451447	1091012
2014-10-15	5.7156	1.0112	108469181	787820
2014-10-15	3.5349	0.4651	98582803	879872
2014-10-15	16.5616	0.1967	18180773	744575
2014-10-15	14.8257	1.5831	23421221	1629968
2014-10-15	3.32	1.4774	114973340	326156
2014-10-15	40.5032	4.6357	63886049	822938
2014-10-15	29.9155	0.2706	4049290	299633
2014-10-15	13.0073	0.5838	7723491	360608
2014-10-15	29.3453	1.1611	20425211	492314
2014-10-15	10.7581	0.5032	3253676	240206
2014-10-15	38.6889	3.2671	4527730	307607
2014-10-15	8.21546	2.518	55363266	791960
2014-10-15	140.531	0.1947	2223805	932153
2014-10-15	16.7019	0.9402	37604621	769757
2014-10-15	31.9183	0	0	520808
2014-10-15	7.75154	0.4156	11307575	499676
2014-10-15	9.24302	0	0	416030
2014-10-15	2.46287	1.0913	168002982	522401
2014-10-15	10.1454	1.6887	136647949	1070285
2014-10-15	6.46394	0.619	42002854	315446
2014-10-15	11.8681	1.3106	39419422	755420
2014-10-15	29.8927	1.6601	18032840	784598
2014-10-15	7.41368	0.3819	37217259	405860
2014-10-15	——	——	——	——
2014-10-15	——	——	——	——
2014-10-15	11.1797	1.3328	62124896	469220
2014-10-15	7.31537	0.1551	23065507	445145
2014-10-15	3.36339	0.5995	76739450	582377
2014-10-15	14.7367	0.0965	15918618	577706
2014-10-15	4.30594	1.7827	148481992	291137
2014-10-15	9.88131	0.4297	69530589	1113584
2014-10-15	6.4039	0.1936	17362881	485411
2014-10-15	5.19441	0.3427	35161054	433202
2014-10-15	——	——	——	——
2014-10-15	6.0005	10.0971	50485595	321197
2014-10-15	2.36235	0.0475	134971671	536612
2014-10-15	20.4225	0.7401	35422931	1025798
2014-10-15	4.0769	0.1998	65368578	544640
2014-10-15	24.1657	0.7781	8563171	276638
2014-10-15	6.01245	4.3115	213796483	454577
2014-10-15	3.09775	0.3904	66722544	532940
2014-10-15	3.34283	0.0193	51045311	785948
2014-10-15	3.9	1.2614	120844992	557969
2014-10-15	18.909	0.2805	17636056	384674
2014-10-15	2.68969	1.0526	170929508	527009
2014-10-15	15.2764	0.0444	9246892	421268
2014-10-15	10.143	0.2232	4485502	543218
2014-10-15	3.37946	0.429	128079582	904145
2014-10-15	4.05194	16.1416	484733024	593375
2014-10-15	9.19737	2.1134	118352861	474026
2014-10-15	5.87491	0.3822	37652981	485645
2014-10-15	5.24158	0.5413	56390842	804551
2014-10-15	9.62652	1.7772	60745582	488741
2014-10-15	4.60433	2.8542	38523952	310739
2014-10-15	18.6947	0.3776	11178380	405230
2014-10-15	2.62997	0.3714	147855235	474962
2014-10-15	7.63333	0.0158	25640581	1101326
2014-10-15	4.7386	0.256	23425155	359366
2014-10-15	2.5045	1.0992	173718998	908528
2014-10-15	6.3	3.8129	232589030	863114
2014-10-15	3.88917	0.2926	28072280	567275
2014-10-15	——	——	——	——
2014-10-15	2.56874	0.0209	41030924	516848
2014-10-15	6.64373	1.6418	256327467	1326002
2014-10-15	4.62	0.3647	116359054	601637
2014-10-15	20.222	1.3469	2016287	189338
2014-10-16	8.42788	1.3457	132373549	1093199
2014-10-16	9.00674	0.6271	60828971	1723568
2014-10-16	12.1842	1.5215	42722628	1097348
2014-10-16	5.41809	1.112	34841500	401477
2014-10-16	——	——	——	——
2014-10-16	19.6995	1.2148	27265863	519125
2014-10-16	55.4578	1.662	17307632	605237
2014-10-16	13.6272	1.0199	34549776	791006
2014-10-16	13.0756	0.489	14601682	796172
2014-10-16	2.55114	2.8653	329731376	827699
2014-10-16	11.0882	1.36	80501127	518162
2014-10-16	17.3499	0.5912	22440515	1189625
2014-10-16	21.3038	0.5671	6873589	330791
2014-10-16	8.2088	2.5774	179649180	2816636
2014-10-16	21.6079	0.3263	3195255	255911
2014-10-16	43.2504	0.1903	1672941	432077
2014-10-16	18.8909	1.1067	42129176	502007
2014-10-16	47.93	0.2941	4232303	820418
2014-10-16	——	——	——	——
2014-10-16	——	——	——	——
2014-10-16	10.691	2.6064	23875253	2210504
2014-10-16	16.7283	0.8084	6487655	976289
2014-10-16	9.44967	1.986	296366864	3395651
2014-10-16	2.79	2.2584	355512976	1703066
2014-10-16	5.91922	0.1807	18976082	302612
2014-10-16	6.93483	1.1577	75105655	514373
2014-10-16	6.12448	0.7396	200483157	1758164
2014-10-16	5.21488	0	0	786479
2014-10-16	4.23123	0.5376	88288814	547187
2014-10-16	5.42045	4.2381	33507718	331052
2014-10-16	5.02072	0.0864	78869243	1031441
2014-10-16	12.974	1.6022	157252133	1510277
2014-10-16	5.87692	1.0821	82170515	1010093
2014-10-16	10.0167	0.4172	86060716	1091588
2014-10-16	5.59755	0.7934	85102859	787325
2014-10-16	3.56461	1.1847	251112944	880727
2014-10-16	16.5995	0.1983	18329434	744854
2014-10-16	14.487	1.8322	27106774	1630049
2014-10-16	3.26	1.0963	85313007	338342
2014-10-16	39.7834	3.2629	44966382	839066
2014-10-16	29.109	0.3409	5099991	300578
2014-10-16	12.6667	0.4494	5945124	360617
2014-10-16	28.5265	0.8289	14581366	489866
2014-10-16	11.0219	1.6633	10754915	240026
2014-10-16	37.3792	2.968	4113252	307067
2014-10-16	8.08136	2.9996	65952227	798026
2014-10-16	140.531	0.2097	2394969	932144
2014-10-16	16.4585	0.6974	27893300	771467
2014-10-16	31.9183	0	0	521006
2014-10-16	7.62374	0.7482	20357733	499883
2014-10-16	9.24302	0	0	415796
2014-10-16	2.46287	0.9081	139796904	524012
2014-10-16	9.99724	1.3787	111562585	1075361
2014-10-16	6.33642	0.5074	34431039	316463
2014-10-16	11.6766	1.3757	41379953	760181
2014-10-16	29.1949	0.9446	10260709	782852
2014-10-16	7.23832	0.2765	26946826	407363
2014-10-16	——	——	——	——
2014-10-16	——	——	——	——
2014-10-16	11.0178	1.1389	53084129	471821
2014-10-16	7.32503	0.5114	76031390	445217
2014-10-16	3.29394	0.6106	78162653	579758
2014-10-16	14.6396	0.1125	18547507	577292
2014-10-16	4.39564	2.5798	214877726	329603
2014-10-16	9.88131	0.8635	139710354	1114070
2014-10-16	6.42024	0.4758	42666171	485150
2014-10-16	5.42241	1.8856	193485493	435020
2014-10-16	——	——	——	——
2014-10-16	5.90082	8.5751	42875599	318245
2014-10-16	2.37191	0.0691	196460267	537341
2014-10-16	20.3138	0.771	36904511	1027580
2014-10-16	4.08654	0.4181	136765173	544658
2014-10-16	24.504	1.6074	17691237	277241
2014-10-16	5.89051	3.2089	159119867	460535
2014-10-16	3.30692	3.0151	515351456	534821
2014-10-16	3.36193	0.0338	89555569	786749
2014-10-16	3.87	1.4238	136410484	560372
2014-10-16	18.8205	0.2837	17838399	385214
2014-10-16	2.64999	1.4896	241893525	530024
2014-10-16	15.2269	0.0609	12686629	422744
2014-10-16	10.0419	0.1707	3429469	542561
2014-10-16	3.38929	0.8738	260854523	905099
2014-10-16	3.89304	11.0279	331168960	614921
2014-10-16	9.03998	1.46	81762517	483431
2014-10-16	5.67576	0.4112	40506298	482882
2014-10-16	5.76673	4.1879	436249696	810923
2014-10-16	9.6764	2.3753	81188086	494915
2014-10-16	4.65384	8.5197	114993592	310640
2014-10-16	18.3306	0.3542	10487451	404780
2014-10-16	2.63963	0.6393	254522016	475844
2014-10-16	7.61363	0.0208	33615399	1101992
2014-10-16	4.66876	0.243	22243568	358898
2014-10-16	2.54363	2.6148	413233744	912119
2014-10-16	6.22	2.7297	166509823	877001
2014-10-16	3.90833	0.5415	51949797	568013
2014-10-16	——	——	——	——
2014-10-16	2.56874	0.039	76367171	517406
2014-10-16	6.41429	1.5942	248900587	1340924
2014-10-16	4.75	0.7527	240145057	605678
2014-10-16	20.4964	2.1717	3251072	189509
2014-10-17	8.36178	0.7121	70051115	1099688
2014-10-17	9.04544	0.6097	59139585	1723217
2014-10-17	12.0933	1.6515	46373215	1096205
2014-10-17	5.3784	1.0838	33958234	400730
2014-10-17	——	——	——	——
2014-10-17	19.865	1.0837	24324812	522617
2014-10-17	55.9247	1.1268	11733670	607082
2014-10-17	14.2103	1.4518	49180255	792590
2014-10-17	13.1894	0.5293	15807134	796685
2014-10-17	2.56111	2.2656	260727598	827960
2014-10-17	11.3165	1.5383	91055397	523796
2014-10-17	17.6733	0.6918	26259982	1190390
2014-10-17	21.5353	0.5717	6928653	330926
2014-10-17	7.92952	2.063	143795161	2814368
2014-10-17	21.8574	0.3333	3264023	255083
2014-10-17	44.4843	0.2823	2482147	432374
2014-10-17	19.4241	0.9889	37641478	518639
2014-10-17	47.87	0.3176	4570145	820517
2014-10-17	——	——	——	——
2014-10-17	——	——	——	——
2014-10-17	10.5199	2.506	22955456	2230637
2014-10-17	16.192	1.1368	9122759	975380
2014-10-17	9.41145	1.079	161019857	3426530
2014-10-17	2.8	1.7958	282688528	1718114
2014-10-17	5.87078	0.2134	22407061	302234
2014-10-17	6.88616	0.5743	37258249	517523
2014-10-17	6.11474	0.4778	129508412	1760675
2014-10-17	5.21488	0	0	785831
2014-10-17	4.26062	0.3964	65109968	549662
2014-10-17	5.26418	4.3658	34517063	332177
2014-10-17	4.98203	0.0867	79155989	1032503
2014-10-17	13.1319	1.6533	162270592	1512815
2014-10-17	6.02633	1.8934	143783024	1012982
2014-10-17	9.99746	0.281	57961760	1093253
2014-10-17	5.56804	0.8023	86057421	786164
2014-10-17	3.5151	0.8878	188186272	884327
2014-10-17	16.7983	0.2088	19297690	745565
2014-10-17	14.5601	1.818	26896695	1630166
2014-10-17	3.14	0.6147	47834306	338261
2014-10-17	40.5632	3.6574	50402905	854834
2014-10-17	29.3932	0.3214	4809496	300578
2014-10-17	12.7259	0.4121	5451841	359915
2014-10-17	29.0757	1.0655	18743122	487418
2014-10-17	11.3639	2.8098	18168440	243032
2014-10-17	35.8297	3.6952	5121065	305528
2014-10-17	8.07142	1.6114	35430716	802571
2014-10-17	141.477	0.2712	3097659	932657
2014-10-17	16.4098	0.6955	27817078	771332
2014-10-17	31.9183	0	0	521213
2014-10-17	7.66306	0.5567	15147011	499514
2014-10-17	9.24302	0	0	415463
2014-10-17	2.43379	0.4968	76478472	525740
2014-10-17	10.1158	1.3566	109776970	1076144
2014-10-17	6.38547	0.5673	38495144	315779
2014-10-17	11.8288	1.0677	32115446	761081
2014-10-17	28.876	1.1266	12236898	781079
2014-10-17	7.26755	0.2241	21843202	407633
2014-10-17	——	——	——	——
2014-10-17	——	——	——	——
2014-10-17	11.1226	1.0292	47973469	472118
2014-10-17	7.28638	0.3238	48136034	446576
2014-10-17	3.16496	0.7935	101568505	577769
2014-10-17	14.3775	0.1685	27790824	577589
2014-10-17	4.26607	1.1371	94711039	340016
2014-10-17	9.85216	0.5102	82546837	1115744
2014-10-17	6.36306	0.2768	24823133	486446
2014-10-17	5.33319	0.8284	85005910	452543
2014-10-17	——	——	——	——
2014-10-17	5.71144	10.0396	50197819	316616
2014-10-17	2.35278	0.0582	165356143	538565
2014-10-17	20.3287	0.6673	31940696	1029254
2014-10-17	4.05763	0.2994	97941642	545468
2014-10-17	24.7527	1.1746	12926972	282704
2014-10-17	6.00307	4.1635	206453906	462911
2014-10-17	3.22724	1.3041	222907969	567365
2014-10-17	3.36193	0.026	68879040	788207
2014-10-17	3.76	0.9973	95544937	561992
2014-10-17	18.8893	0.256	16096897	385583
2014-10-17	2.55073	1.2731	206732187	532922
2014-10-17	15.118	0.0596	12417801	422978
2014-10-17	10.1691	0.1848	3713994	542273
2014-10-17	3.33034	0.5762	172018139	907511
2014-10-17	3.7838	8.7613	263102496	624695
2014-10-17	9.23672	1.6926	94783388	485600
2014-10-17	5.47661	0.3687	36317917	478463
2014-10-17	5.71719	3.993	415945136	877712
2014-10-17	10.0455	2.6176	89469798	501890
2014-10-17	4.57463	4.1858	56497409	314690
2014-10-17	17.9961	0.3762	11137058	404321
2014-10-17	2.61063	0.3895	155063065	477671
2014-10-17	7.57423	0.0171	27679356	1103621
2014-10-17	4.61888	0.2406	22016610	358718
2014-10-17	2.5045	1.3819	218387067	927536
2014-10-17	6.32	3.033	185012716	879215
2014-10-17	3.90833	0.3778	36248686	582089
2014-10-17	——	——	——	——
2014-10-17	2.56874	0.0247	48314249	518297
2014-10-17	6.38436	1.4786	230845054	1353218
2014-10-17	4.65	0.3663	116873358	622049
2014-10-17	21.0836	5.3626	8027741	190499
2014-10-20	8.40309	0.6213	61117048	1102226
2014-10-20	9.04544	0.6159	59740208	1724009
2014-10-20	12.2503	0.9805	27531809	1095395
2014-10-20	5.35855	1.1693	36638303	399848
2014-10-20	——	——	——	——
2014-10-20	19.8942	0.8133	18254209	528071
2014-10-20	56.2823	1.1143	11603832	611159
2014-10-20	14.6648	1.4049	47592124	804506
2014-10-20	13.1657	0.4351	12994054	798368
2014-10-20	2.58104	1.4456	166361649	831596
2014-10-20	11.2967	1.1544	68334484	538097
2014-10-20	17.4969	0.5245	19908240	1196312
2014-10-20	21.6575	0.5493	6657229	334733
2014-10-20	8.00931	1.1578	80699176	2809598
2014-10-20	21.4182	0.2843	2783928	255308
2014-10-20	44.6596	0.1703	1497556	435272
2014-10-20	19.6414	0.9117	34704599	534209
2014-10-20	48.2	0.2543	3659649	821165
2014-10-20	——	——	——	——
2014-10-20	——	——	——	——
2014-10-20	10.7766	2.1886	20047868	2268023
2014-10-20	16.3783	0.628	5039888	974039
2014-10-20	9.45923	0.7687	114718758	3467957
2014-10-20	2.79	1.3061	205614149	1743674
2014-10-20	5.86109	0.1516	15913525	302045
2014-10-20	6.9186	0.4015	26048646	518252
2014-10-20	6.13421	0.4102	111198393	1763888
2014-10-20	5.21488	0	0	786038
2014-10-20	4.29	0.2851	46827854	556448
2014-10-20	5.31302	1.886	14911390	330548
2014-10-20	4.9917	0.0534	48710195	1033205
2014-10-20	13.0826	1.2126	119012372	1517765
2014-10-20	6.00641	0.9192	69800439	1034780
2014-10-20	10.0167	0.2187	45123722	1094378
2014-10-20	5.5582	0.7655	82107498	785930
2014-10-20	3.5052	0.5135	108837515	884849
2014-10-20	16.6847	0.1689	15607223	747428
2014-10-20	14.5136	0.9619	14230984	1631705
2014-10-20	3.14	0.375	29181492	336920
2014-10-20	39.9533	2.3834	32846016	865391
2014-10-20	28.9785	0.2962	4432537	301577
2014-10-20	12.6124	0.4293	5679663	359969
2014-10-20	28.8161	0.7075	12446530	487913
2014-10-20	11.276	2.5527	16506104	269816
2014-10-20	37.1993	3.2738	4537072	303665
2014-10-20	8.1807	1.1222	24673751	804191
2014-10-20	140.173	0.2882	3291008	933782
2014-10-20	16.5948	0.571	22840020	772025
2014-10-20	31.9183	0	0	521006
2014-10-20	7.7712	0.5375	14623171	499667
2014-10-20	9.24302	0	0	415778
2014-10-20	2.43379	0.4081	62824176	526172
2014-10-20	10.1454	1.0143	82076286	1081022
2014-10-20	6.44432	0.4665	31655772	317129
2014-10-20	11.7601	0.9557	28745315	764483
2014-10-20	28.8561	0.7694	8357257	779018
2014-10-20	7.34549	0.2371	23104796	408281
2014-10-20	——	——	——	——
2014-10-20	——	——	——	——
2014-10-20	11.2749	1.1994	55907300	476654
2014-10-20	7.36369	0.2297	34150650	446639
2014-10-20	3.31378	0.8855	113347605	574115
2014-10-20	14.4358	0.0788	12996032	577670
2014-10-20	4.2262	0.9712	80891960	337037
2014-10-20	9.94932	0.534	86402346	1117040
2014-10-20	6.36306	0.173	15517357	485942
2014-10-20	5.35302	0.4204	43134785	456377
2014-10-20	——	——	——	——
2014-10-20	5.75131	4.5222	22610993	312341
2014-10-20	2.36235	0.0412	117215108	539357
2014-10-20	20.383	0.7273	34812863	1030820
2014-10-20	4.06727	0.1566	51210815	545855
2014-10-20	24.8423	1.2104	13321874	290435
2014-10-20	5.99369	2.4327	120630942	471110
2014-10-20	3.20732	0.4997	85407329	571343
2014-10-20	3.36193	0.0213	56422228	789665
2014-10-20	3.8	0.5648	54106226	562451
2014-10-20	18.8696	0.2227	13998256	386573
2014-10-20	2.56066	0.6282	102016901	531482
2014-10-20	15.1279	0.0634	13206958	423851
2014-10-20	10.1984	0.1417	2847450	542903
2014-10-20	3.33034	0.3131	93473320	907439
2014-10-20	3.80366	4.3024	141979404	636026
2014-10-20	9.23672	1.113	62325396	495302
2014-10-20	5.5961	0.3145	30985031	473891
2014-10-20	5.62801	1.3411	139698901	903731
2014-10-20	10.1752	2.4777	84687672	522995
2014-10-20	4.58453	2.0088	27113369	313331
2014-10-20	18.0945	0.5073	15019914	403511
2014-10-20	2.6203	0.2573	102419829	478058
2014-10-20	7.58408	0.0093	15136179	1106096
2014-10-20	4.63884	0.1058	9680736	358754
2014-10-20	2.52407	0.8814	139287935	928805
2014-10-20	6.45	2.9354	179060521	887441
2014-10-20	3.91791	0.2599	24938465	592925
2014-10-20	——	——	——	——
2014-10-20	2.57836	0.0216	42355972	519710
2014-10-20	6.43424	1.0783	168343422	1374431
2014-10-20	4.76	0.4287	136764476	622652
2014-10-20	21.0562	2.6252	3929919	197006
2014-10-21	8.33699	0.4944	48632322	1103243
2014-10-21	8.91967	0.5686	55151266	1724414
2014-10-21	11.986	1.3333	37437632	1095773
2014-10-21	5.30894	0.9169	28729471	399371
2014-10-21	——	——	——	——
2014-10-21	19.6217	0.6343	14236804	530411
2014-10-21	55.3684	0.8273	8615521	613301
2014-10-21	14.3783	0.8393	28433225	813605
2014-10-21	13.0376	0.4406	13157889	798971
2014-10-21	2.52125	1.5437	177647675	832208
2014-10-21	11.2172	1.1123	65838820	542336
2014-10-21	17.34	0.3748	14226027	1196267
2014-10-21	21.6511	0.4798	5815336	335363
2014-10-21	8.03924	1.257	87612909	2808491
2014-10-21	21.7177	0.2464	2413224	254093
2014-10-21	44.7227	0.1244	1093738	435533
2014-10-21	19.4044	0.4713	17942299	546269
2014-10-21	47.31	0.2668	3839376	821003
2014-10-21	——	——	——	——
2014-10-21	——	——	——	——
2014-10-21	10.4985	2.4545	22484231	2286851
2014-10-21	16.3693	0.4078	3272800	973994
2014-10-21	9.34457	0.7056	105290636	3488846
2014-10-21	2.71	1.7026	268017727	1760756
2014-10-21	5.88047	0.1394	14633051	302090
2014-10-21	6.89427	0.425	27574646	518801
2014-10-21	6.07579	0.2731	74036781	1766561
2014-10-21	5.21488	0	0	786488
2014-10-21	4.24103	0.1771	29083556	559067
2014-10-21	5.84041	14.8581	117472602	330503
2014-10-21	4.95301	0.0572	52184022	1033574
2014-10-21	13.0135	1.493	146534311	1518638
2014-10-21	5.86696	0.849	64470172	1035113
2014-10-21	9.99746	0.251	51776718	1094981
2014-10-21	5.49917	0.755	80989794	785345
2014-10-21	3.44579	0.6276	133030228	885308
2014-10-21	16.4195	0.1625	15016742	747311
2014-10-21	14.2215	1.3831	20463131	1630544
2014-10-21	3.15	0.3501	27241904	336443
2014-10-21	38.0337	3.3486	46147561	864896
2014-10-21	29.6236	0.3612	5404932	301334
2014-10-21	12.5087	0.2551	3374122	359240
2014-10-21	28.846	0.5972	10505061	487022
2014-10-21	10.9242	1.6597	10731807	272993
2014-10-21	36.4095	2.5432	3524510	303746
2014-10-21	8.09129	1.7182	37779347	806765
2014-10-21	141.549	0.3495	3991128	933908
2014-10-21	16.4877	0.675	26997141	772691
2014-10-21	31.9183	0	0	520898
2014-10-21	7.63849	0.341	9277458	500144
2014-10-21	9.24302	0	0	415868
2014-10-21	2.44348	0.6668	102659167	526343
2014-10-21	10.1257	1.4959	121046638	1083011
2014-10-21	6.57183	0.6864	46580278	317093
2014-10-21	11.6472	0.911	27401626	764483
2014-10-21	28.3676	0.7422	8061874	778397
2014-10-21	7.65723	0.7873	76730215	408659
2014-10-21	——	——	——	——
2014-10-21	——	——	——	——
2014-10-21	11.313	1.474	68706669	479435
2014-10-21	7.37335	0.21	31220486	447089
2014-10-21	3.27409	0.8423	107820126	578165
2014-10-21	14.3969	0.0704	11604946	577958
2014-10-21	4.20626	0.6351	52901429	334913
2014-10-21	9.84245	0.4946	80028990	1118885
2014-10-21	6.29771	0.1889	16939836	485456
2014-10-21	5.30345	0.4315	44278325	458465
2014-10-21	——	——	——	——
2014-10-21	5.55195	6.2085	31042603	311009
2014-10-21	2.35278	0.0553	157141146	539879
2014-10-21	20.2299	0.6522	31216101	1032476
2014-10-21	4.05763	0.1615	52809441	546269
2014-10-21	24.5736	0.4907	5400308	291137
2014-10-21	5.95617	2.9969	148605697	472235
2014-10-21	3.14755	0.6681	114198315	570821
2014-10-21	3.35238	0.0248	65645075	790259
2014-10-21	3.74	0.5146	49299880	563675
2014-10-21	18.6534	0.1433	9006711	386654
2014-10-21	2.48126	0.9931	161264493	530690
2014-10-21	15.0191	0.0457	9513292	423878
2014-10-21	9.98321	0.1705	3425618	542831
2014-10-21	3.28122	0.3551	106020111	906989
2014-10-21	3.73414	4.6525	153532583	637088
2014-10-21	9.1777	1.3698	76706964	496517
2014-10-21	5.42682	0.2936	28922029	475070
2014-10-21	5.56856	1.1924	124215090	905027
2014-10-21	10.1153	2.3452	80157467	528098
2014-10-21	4.54492	1.9631	26496794	312899
2014-10-21	17.7698	0.3341	9891283	403223
2014-10-21	2.60096	0.1654	65835482	478400
2014-10-21	7.56438	0.0085	13723177	1106663
2014-10-21	4.58896	0.1307	11964173	358763
2014-10-21	2.51428	0.9073	143394747	929462
2014-10-21	6.35	2.2947	139979629	896891
2014-10-21	3.88917	0.2655	25470076	593762
2014-10-21	——	——	——	——
2014-10-21	2.56874	0.0151	29636078	520340
2014-10-21	6.44422	1.4359	224186975	1388318
2014-10-21	4.65	0.294	93813040	624470
2014-10-21	20.5568	2.7763	4156188	199436
2014-10-22	8.34525	0.5687	55946011	1103612
2014-10-22	8.90033	0.4247	41200588	1723739
2014-10-22	12.0025	0.894	25102406	1094369
2014-10-22	5.27917	1.2762	39985931	398858
2014-10-22	——	——	——	——
2014-10-22	19.865	0.6774	15204845	530951
2014-10-22	53.9479	0.8019	8350992	612185
2014-10-22	14.5364	1.0053	34055991	812273
2014-10-22	13.0566	0.3132	9352226	799079
2014-10-22	2.48138	1.4615	168192381	831119
2014-10-22	11.0187	0.7967	47157916	542957
2014-10-22	17.1734	0.4229	16052628	1196186
2014-10-22	21.7733	0.7459	9040542	335327
2014-10-22	7.96942	1.088	75836408	2812010
2014-10-22	21.7376	0.1775	1737752	253625
2014-10-22	44.7928	0.1386	1218494	435830
2014-10-22	19.592	0.5231	19914014	548096
2014-10-22	47.3	0.2319	3337881	820796
2014-10-22	——	——	——	——
2014-10-22	——	——	——	——
2014-10-22	10.5769	2.9136	26689220	2305499
2014-10-22	16.0602	0.8126	6520850	973805
2014-10-22	9.34457	0.6104	91092137	3506792
2014-10-22	2.62	1.767	278165456	1776416
2014-10-22	5.91922	0.1179	12380263	302729
2014-10-22	6.86183	0.5583	36218334	520034
2014-10-22	6.07579	0.2926	79301148	1766291
2014-10-22	5.21488	0	0	785984
2014-10-22	4.19205	0.246	40409298	559166
2014-10-22	5.67438	16.6275	131462379	382901
2014-10-22	4.95301	0.0553	50481570	1033412
2014-10-22	12.8654	1.4156	138940732	1520969
2014-10-22	5.73746	0.7233	54925189	1033430
2014-10-22	9.98782	0.3349	69087717	1095701
2014-10-22	5.48934	0.4014	43055216	785300
2014-10-22	3.43588	0.4167	88331643	884903
2014-10-22	16.4385	0.1441	13314320	746834
2014-10-22	14.0356	1.1713	17328327	1629257
2014-10-22	3.06	0.3212	24997039	337118
2014-10-22	38.1336	2.7659	38117521	863924
2014-10-22	29.3395	0.2144	3208019	302270
2014-10-22	12.3409	0.3357	4441451	358538
2014-10-22	28.7562	0.7997	14067447	487193
2014-10-22	10.7874	1.044	6750791	268745
2014-10-22	36.9594	2.3282	3226505	302936
2014-10-22	7.89757	1.4543	31976403	805964
2014-10-22	142.103	0.2	2283641	934493
2014-10-22	16.4877	0.6442	25767739	774149
2014-10-22	31.9183	0	0	520817
2014-10-22	7.61883	0.3193	8686771	499874
2014-10-22	9.24302	0	0	415634
2014-10-22	2.43379	0.3696	56897562	528971
2014-10-22	10.017	1.0632	86033735	1088240
2014-10-22	6.47375	0.387	26263126	320009
2014-10-22	11.4509	1.203	36184375	764663
2014-10-22	29.2847	1.7193	18675706	777731
2014-10-22	7.67671	0.3912	38127382	419639
2014-10-22	——	——	——	——
2014-10-22	——	——	——	——
2014-10-22	11.094	0.8093	37723560	483530
2014-10-22	7.37335	0.1368	20341327	447422
2014-10-22	3.20464	0.4396	56264700	578219
2014-10-22	14.4066	0.0705	11619608	578921
2014-10-22	4.17636	0.4888	40716916	334301
2014-10-22	9.88131	0.5815	94089838	1119578
2014-10-22	6.33855	0.244	21885129	484862
2014-10-22	5.31336	0.3897	39991524	460247
2014-10-22	——	——	——	——
2014-10-22	5.60179	6.2016	31008194	308687
2014-10-22	2.36235	0.0426	120985867	540401
2014-10-22	20.4571	1.0752	51464068	1033151
2014-10-22	4.05763	0.1752	57292702	546071
2014-10-22	25.9068	1.9423	21377044	290651
2014-10-22	5.81547	2.2776	112941531	473072
2014-10-22	3.1874	0.6974	119208974	570776
2014-10-22	3.34283	0.0358	94662661	790637
2014-10-22	3.66	0.622	59595285	564845
2014-10-22	18.85	0.3411	21444839	386465
2014-10-22	2.42171	0.605	98239529	529556
2014-10-22	15.1082	0.0899	18729956	423680
2014-10-22	10.0908	0.1654	3323885	542336
2014-10-22	3.26157	0.2976	88850287	906683
2014-10-22	3.64476	4.4148	145689155	635162
2014-10-22	9.06949	0.9762	54664450	498173
2014-10-22	5.31729	0.3424	33726403	474377
2014-10-22	5.62801	1.3855	144331132	908006
2014-10-22	10.0156	1.6309	55745739	533291
2014-10-22	4.48551	2.2682	30614648	312368
2014-10-22	17.7304	0.2208	6537075	402863
2014-10-22	2.60096	0.215	85584687	478139
2014-10-22	7.55453	0.0094	15154194	1107032
2014-10-22	4.5291	0.1319	12069268	358574
2014-10-22	2.45558	0.5746	90807853	929849
2014-10-22	6.22	1.5955	97325554	898385
2014-10-22	3.88917	0.2905	27867036	593996
2014-10-22	——	——	——	——
2014-10-22	2.57836	0.023	44988656	520817
2014-10-22	6.51404	1.6086	251137805	1404086
2014-10-22	4.65	0.2937	93692152	624623
2014-10-22	20.6611	1.8421	2757650	201362
2014-10-23	8.46093	1.6118	158547972	1104998
2014-10-23	8.80358	0.4928	47805853	1724108
2014-10-23	12.0355	1.0664	29944409	1094711
2014-10-23	5.22955	0.848	26568551	399110
2014-10-23	——	——	——	——
2014-10-23	19.7482	0.826	18539980	532238
2014-10-23	52.746	0.8313	8656703	610475
2014-10-23	14.4178	0.8001	27104666	814163
2014-10-23	13.0756	0.5641	16844642	799853
2014-10-23	2.48138	1.7373	199930114	830516
2014-10-23	10.9889	0.71	42024582	543452
2014-10-23	16.9186	0.4829	18329162	1196267
2014-10-23	21.5482	0.521	6314078	336812
2014-10-23	7.72006	1.5016	104661090	2812883
2014-10-23	21.9223	0.4004	3921006	253544
2014-10-23	43.5378	0.188	1653285	435749
2014-10-23	19.2661	0.3671	13974270	550031
2014-10-23	47.3	0.1811	2605822	821039
2014-10-23	——	——	——	——
2014-10-23	——	——	——	——
2014-10-23	10.3416	2.4071	22049992	2327270
2014-10-23	15.4513	1.2388	9941572	973022
2014-10-23	9.31591	0.7935	118416324	3527780
2014-10-23	2.54	1.4095	221886555	1795046
2014-10-23	5.93859	0.1649	17319197	303836
2014-10-23	6.79694	0.5798	37614707	520961
2014-10-23	6.05632	0.3776	102363817	1766552
2014-10-23	5.21488	0	0	785462
2014-10-23	4.1137	0.2874	47208573	558941
2014-10-23	5.60601	7.2603	57402218	390164
2014-10-23	4.90464	0.0753	68728449	1034222
2014-10-23	12.6481	1.3828	135712995	1521491
2014-10-23	5.6279	0.6619	50263106	1032629
2014-10-23	10.0167	0.3562	73475820	1096817
2014-10-23	5.42047	0.572	61351059	785264
2014-10-23	3.37647	0.4435	94014888	884975
2014-10-23	16.2964	0.1959	18101411	747518
2014-10-23	13.6903	1.7155	25380172	1628564
2014-10-23	2.96	0.3559	27696908	336470
2014-10-23	38.9035	2.7624	38069619	867191
2014-10-23	29.0937	0.2321	3473243	302180
2014-10-23	12.1385	0.3747	4956952	357998
2014-10-23	28.0672	0.6084	10701946	488300
2014-10-23	10.6018	1.7841	11536009	266486
2014-10-23	37.7991	2.1407	2966654	302513
2014-10-23	7.65916	1.5016	33015717	804389
2014-10-23	142.076	0.2795	3191734	935735
2014-10-23	16.3027	0.5104	20416464	776408
2014-10-23	31.9183	0	0	520574
2014-10-23	7.56476	0.3512	9556323	500117
2014-10-23	9.24302	0	0	415310
2014-10-23	2.3853	0.592	91135245	530096
2014-10-23	9.96761	0.8895	71982870	1088528
2014-10-23	6.46394	0.6189	42001906	320882
2014-10-23	11.1711	1.3686	41164360	765419
2014-10-23	29.1252	1.0895	11834615	787388
2014-10-23	7.73517	0.466	45414151	423302
2014-10-23	——	——	——	——
2014-10-23	——	——	——	——
2014-10-23	10.9797	0.6503	30309214	483611
2014-10-23	7.20907	0.1936	28783854	447593
2014-10-23	3.12527	0.563	72069760	576842
2014-10-23	14.1542	0.0985	16237959	579128
2014-10-23	4.05675	0.5289	44056247	333428
2014-10-23	9.93961	0.8901	144009264	1121612
2014-10-23	6.35489	0.2921	26195730	485465
2014-10-23	5.40258	0.9347	95912851	461255
2014-10-23	——	——	——	——
2014-10-23	5.71144	10.099	50494788	308849
2014-10-23	2.34322	0.0442	125577452	541148
2014-10-23	20.3188	1.035	49541833	1038263
2014-10-23	4.03835	0.2727	89212392	546485
2014-10-23	26.3246	2.3299	25642789	306797
2014-10-23	5.72168	1.6865	83629554	472334
2014-10-23	3.21728	1.0061	171965756	573152
2014-10-23	3.36193	0.0352	93150378	791438
2014-10-23	3.57	0.5477	52468119	565466
2014-10-23	18.7812	0.3203	20137887	388175
2014-10-23	2.39193	0.6074	98633506	528512
2014-10-23	14.9597	0.0668	13912567	424976
2014-10-23	10.1951	0.2146	4312550	542786
2014-10-23	3.2321	0.3652	109036054	907025
2014-10-23	3.53552	4.9236	162478162	649859
2014-10-23	8.98096	0.82	45920858	498074
2014-10-23	5.14802	0.3774	37175151	472757
2014-10-23	5.83609	3.1412	327212960	916628
2014-10-23	9.97567	1.2933	44205524	534038
2014-10-23	4.52512	3.1517	42540045	311774
2014-10-23	17.2778	0.3534	10462184	402818
2014-10-23	2.57195	0.3012	119900523	478085
2014-10-23	7.46589	0.0176	28525471	1107689
2014-10-23	4.49917	0.1664	15229493	358259
2014-10-23	2.37732	0.8754	138344720	928895
2014-10-23	6.18	1.1448	69834025	897458
2014-10-23	3.88917	0.3366	32288384	594446
2014-10-23	——	——	——	——
2014-10-23	2.56874	0.0322	63096915	521708
2014-10-23	6.37439	1.152	179853136	1410854
2014-10-23	4.63	0.3689	117696637	626378
2014-10-23	20.1562	1.4863	2225052	202613
2014-10-24	8.41135	0.8346	82098916	1120838
2014-10-24	8.79391	0.3354	32534390	1724333
2014-10-24	12.1346	1.4697	41269522	1096340
2014-10-24	5.23947	0.4841	15167743	400910
2014-10-24	——	——	——	——
2014-10-24	19.4757	0.9694	21758729	535325
2014-10-24	52.2493	0.6329	6590462	609683
2014-10-24	14.3783	0.6647	22517368	815279
2014-10-24	12.9712	0.4781	14276494	801878
2014-10-24	2.45149	1.0523	121101746	831236
2014-10-24	10.9393	0.4821	28538547	543821
2014-10-24	16.6637	0.5668	21514982	1196510
2014-10-24	20.474	1.5887	19254584	337037
2014-10-24	7.66022	0.9942	69292891	2810462
2014-10-24	22.9705	0.5075	4969881	254489
2014-10-24	41.3784	0.3136	2756940	435164
2014-10-24	19.1674	0.3176	12091405	550247
2014-10-24	47.41	0.1684	2424089	821183
2014-10-24	——	——	——	——
2014-10-24	——	——	——	——
2014-10-24	10.6269	2.1162	19384621	2347403
2014-10-24	15.2286	1.1443	9183181	974354
2014-10-24	9.24902	0.7258	108312657	3549560
2014-10-24	2.58	1.1346	178608926	1812677
2014-10-24	5.89016	0.0819	8602307	305042
2014-10-24	6.77261	0.3194	20720987	520961
2014-10-24	6.04658	0.3127	84763777	1766984
2014-10-24	5.21488	0	0	785201
2014-10-24	4.1039	0.1339	21998134	558788
2014-10-24	5.46928	6.2075	49078010	387698
2014-10-24	4.88529	0.0438	39992533	1035194
2014-10-24	12.5198	1.0251	100612707	1521725
2014-10-24	5.56813	0.5163	39207747	1030901
2014-10-24	9.98782	0.3191	65830725	1098275
2014-10-24	5.43031	0.358	38398008	785048
2014-10-24	3.38638	0.2809	59532920	885218
2014-10-24	16.2586	0.1628	15046362	747599
2014-10-24	13.7567	1.1158	16507628	1628024
2014-10-24	2.93	0.1953	15201926	335858
2014-10-24	37.8537	1.912	26349649	875003
2014-10-24	29.2089	0.1537	2299759	302711
2014-10-24	12.1385	0.2625	3472913	357710
2014-10-24	27.3184	0.6017	10585667	487841
2014-10-24	10.5822	0.7102	4591900	265217
2014-10-24	38.5089	2.7522	3814108	303197
2014-10-24	7.7436	0.8106	17822148	802373
2014-10-24	141.924	0.175	1998007	936518
2014-10-24	16.1371	0.4249	16994753	776741
2014-10-24	31.9183	0	0	520619
2014-10-24	7.62866	0.3435	9345135	500144
2014-10-24	9.24302	0	0	415067
2014-10-24	2.36591	0.4152	63918755	530006
2014-10-24	9.8787	0.735	59477381	1088564
2014-10-24	6.49336	0.2846	19313986	322502
2014-10-24	11.441	1.0834	32587966	767129
2014-10-24	28.9458	0.7279	7906998	790151
2014-10-24	7.68646	0.3007	29302984	427343
2014-10-24	——	——	——	——
2014-10-24	——	——	——	——
2014-10-24	10.9226	0.478	22280183	483350
2014-10-24	7.2284	0.187	27803018	447557
2014-10-24	3.14511	0.388	49666904	574934
2014-10-24	14.1348	0.0654	10780245	579353
2014-10-24	3.99695	0.3436	28619834	333068
2014-10-24	9.94932	0.4922	79633241	1128686
2014-10-24	6.33039	0.1762	15800758	486626
2014-10-24	5.36293	0.5623	57695757	470030
2014-10-24	——	——	——	——
2014-10-24	5.47221	7.7122	38560862	312413
2014-10-24	2.34322	0.0255	72385253	542039
2014-10-24	20.2842	0.6266	29992383	1039937
2014-10-24	4.04799	0.1881	61520029	546944
2014-10-24	26.1356	1.2634	13904618	313610
2014-10-24	5.72168	1.3993	69387496	471722
2014-10-24	3.17743	0.6791	116081214	579416
2014-10-24	3.36193	0.0287	76048464	793049
2014-10-24	3.56	0.4631	44369355	565871
2014-10-24	18.8107	0.1355	8518647	388697
2014-10-24	2.40186	0.414	67230534	527396
2014-10-24	15.118	0.0591	12306801	425300
2014-10-24	9.51372	0.5566	11183163	543956
2014-10-24	3.20263	0.3121	93165245	906962
2014-10-24	3.57524	2.897	95602599	658715
2014-10-24	8.98096	0.5671	31760382	497741
2014-10-24	5.23763	0.3901	38432484	470723
2014-10-24	5.74691	2.5019	260621123	950666
2014-10-24	9.96569	1.0041	34319813	533138
2014-10-24	4.45581	1.9896	26853729	312008
2014-10-24	17.268	0.2217	6562188	402494
2014-10-24	2.56228	0.1679	66828168	478310
2014-10-24	7.46589	0.0105	17017276	1108904
2014-10-24	4.4892	0.0969	8872546	358133
2014-10-24	2.39688	0.6431	101637762	928310
2014-10-24	6.09	1.2771	77905857	896711
2014-10-24	3.87959	0.3268	31347804	599423
2014-10-24	——	——	——	——
2014-10-24	2.55912	0.0259	50765203	522293
2014-10-24	6.19483	1.2033	187864901	1422482
2014-10-24	4.61	0.2327	74255409	627017
2014-10-24	20.0464	1.1221	1679730	204134
2014-10-27	8.27915	0.7417	72956879	1126931
2014-10-27	8.49401	0.8685	84247692	1725170
2014-10-27	12.1759	0.9337	26217754	1103963
2014-10-27	5.11047	1.0717	33580493	401288
2014-10-27	——	——	——	——
2014-10-27	19.0377	0.7775	17452485	541076
2014-10-27	52.7659	0.6846	7128962	610538
2014-10-27	14.5463	0.6728	22791325	814784
2014-10-27	12.5727	0.7356	21966687	804785
2014-10-27	2.43156	1.0263	118102216	847409
2014-10-27	10.5621	0.8865	52475760	544109
2014-10-27	16.7323	0.363	13781109	1197482
2014-10-27	18.4285	2.9443	35685104	339251
2014-10-27	7.75996	0.7932	55283148	2808644
2014-10-27	23.1053	0.3045	2981448	261374
2014-10-27	42.7666	0.2259	1986483	434075
2014-10-27	18.8909	0.3577	13614810	552587
2014-10-27	46.76	0.252	3626326	822623
2014-10-27	——	——	——	——
2014-10-27	——	——	——	——
2014-10-27	10.9835	3.8344	35124040	2386949
2014-10-27	15.2286	0	0	975866
2014-10-27	9.04837	0.931	138929487	3586964
2014-10-27	2.56	0.6532	102829040	1835771
2014-10-27	5.72546	0.2525	26508950	306140
2014-10-27	6.65906	0.4887	31704857	520754
2014-10-27	5.95895	0.3515	95275602	1767578
2014-10-27	5.21488	0	0	785741
2014-10-27	4.04514	0.1958	32165732	558932
2014-10-27	5.49858	4.0056	31669870	386456
2014-10-27	4.85627	0.0614	56085979	1036004
2014-10-27	12.1742	1.361	133575173	1522121
2014-10-27	5.58805	0.3686	27993781	1029641
2014-10-27	9.795	0.4351	89750548	1100219
2014-10-27	5.27291	0.9929	106506661	785534
2014-10-27	3.35667	0.3943	83586080	886127
2014-10-27	16.0597	0.2788	25772252	747797
2014-10-27	13.7036	0.9129	13505683	1630175
2014-10-27	2.95	0.5438	42323248	335030
2014-10-27	37.8837	1.5613	21516609	875165
2014-10-27	29.9462	0.304	4548693	303242
2014-10-27	12.2125	0.2208	2920586	357269
2014-10-27	27.528	0.4371	7688899	486635
2014-10-27	10.3966	0.6167	3987574	264497
2014-10-27	37.8291	3.9414	5462214	304835
2014-10-27	7.76347	0.5303	11658857	804218
2014-10-27	140.691	0.2449	2797069	937139
2014-10-27	15.8936	0.5414	21656370	777011
2014-10-27	31.9183	0	0	520898
2014-10-27	7.63849	0.4489	12213764	501107
2014-10-27	9.24302	0	0	414815
2014-10-27	2.37561	0.3561	54817328	531941
2014-10-27	9.6021	1.0404	84187981	1088321
2014-10-27	6.29719	0.5784	39252121	323483
2014-10-27	11.6325	0.9567	28774385	773456
2014-10-27	29.5239	0.9403	10213485	792941
2014-10-27	7.55007	0.2353	22928250	427901
2014-10-27	——	——	——	——
2014-10-27	——	——	——	——
2014-10-27	10.5607	0.7491	34918372	483269
2014-10-27	7.13176	0.2112	31403687	447854
2014-10-27	3.15503	0.3205	41027325	574088
2014-10-27	13.8824	0.0725	11961080	579416
2014-10-27	4.05675	0.4257	35457410	331853
2014-10-27	9.72585	0.6459	104498109	1132115
2014-10-27	6.2242	0.2008	18004527	486194
2014-10-27	5.47197	0.6569	67407016	472190
2014-10-27	——	——	——	——
2014-10-27	5.37254	4.6021	23010600	309686
2014-10-27	2.32409	0.041	116632835	542516
2014-10-27	19.8101	0.8634	41326209	1041449
2014-10-27	3.99016	0.2968	97093823	547484
2014-10-27	25.668	1.217	13394232	313592
2014-10-27	5.4778	2.2684	112483662	471587
2014-10-27	3.22724	0.8058	137737718	580613
2014-10-27	3.33328	0.0253	66899674	795200
2014-10-27	3.52	0.4362	41788999	565592
2014-10-27	18.4077	0.3654	22970730	388931
2014-10-27	2.31253	0.7258	117868780	526586
2014-10-27	14.6827	0.076	15823983	426533
2014-10-27	9.70282	0.3262	6554064	544973
2014-10-27	3.13386	0.4516	134816688	907133
2014-10-27	3.55538	2.1514	70994593	661694
2014-10-27	8.74488	1.0352	57969664	497705
2014-10-27	5.20776	0.2275	22407344	472415
2014-10-27	5.74691	0	0	963932
2014-10-27	9.60657	1.37	46826339	534083
2014-10-27	4.36669	2.4952	33678867	311675
2014-10-27	17.1302	0.2797	8281848	402701
2014-10-27	2.53328	0.2185	86975384	478679
2014-10-27	7.44619	0.0101	16339285	1109858
2014-10-27	4.41936	0.118	10798213	357908
2014-10-27	2.37732	0.4311	68132106	929669
2014-10-27	5.87	1.8012	109872831	895775
2014-10-27	3.82212	0.415	39815353	621248
2014-10-27	——	——	——	——
2014-10-27	2.51102	0.0364	71371018	522905
2014-10-27	6.05517	1.323	206551670	1428026
2014-10-27	4.43	0.284	90608207	626432
2014-10-27	19.9806	1.0525	1575585	205799
2014-10-28	8.40309	0.5395	53065097	1126022
2014-10-28	8.72619	0.7146	69320055	1726385
2014-10-28	12.3907	1.6491	46304829	1105331
2014-10-28	5.2494	1.3833	43343307	401036
2014-10-28	——	——	——	——
2014-10-28	19.32	0.6369	14295847	541364
2014-10-28	53.5009	0.8634	8990738	609980
2014-10-28	14.6253	0.8028	27194182	815585
2014-10-28	12.7245	0.6854	20468382	805523
2014-10-28	2.49135	1.3994	161041293	847400
2014-10-28	10.8897	0.77	45577136	542417
2014-10-28	16.9382	0.415	15754367	1198319
2014-10-28	18.4607	2.202	26687571	362444
2014-10-28	7.90957	1.1334	78997333	2808941
2014-10-28	23.1003	0.3189	3122719	261824
2014-10-28	42.1356	0.1951	1715863	434561
2014-10-28	19.4834	0.4908	18683602	550895
2014-10-28	47.38	0.2937	4226549	822263
2014-10-28	——	——	——	——
2014-10-28	——	——	——	——
2014-10-28	11.3329	5.3964	49432516	2414660
2014-10-28	15.2286	0	0	994316
2014-10-28	9.16303	0.6771	101044054	3606917
2014-10-28	2.64	1.2035	189453533	1853366
2014-10-28	5.81265	0.2398	25182035	306086
2014-10-28	6.70772	0.7434	48227405	520439
2014-10-28	6.01737	0.3431	92995159	1767299
2014-10-28	5.21488	0	0	786281
2014-10-28	4.13329	0.2114	34723498	559085
2014-10-28	5.63531	6.8142	53874797	385664
2014-10-28	4.92398	0.0735	67067786	1036247
2014-10-28	12.5593	1.4429	141613037	1522481
2014-10-28	5.70758	0.569	43210576	1029560
2014-10-28	9.91069	0.4081	84195339	1100039
2014-10-28	5.45982	0.8596	92208756	785624
2014-10-28	3.42598	0.3237	68623471	886802
2014-10-28	16.3059	0.2073	19162533	747815
2014-10-28	13.9957	1.3512	19990173	1629527
2014-10-28	3.14	0.8996	70011124	337271
2014-10-28	41.4631	4.4185	60892808	875183
2014-10-28	30.2765	0.3968	5936613	303782
2014-10-28	12.3409	0.4841	6403813	357485
2014-10-28	28.9259	0.8251	14515502	488174
2014-10-28	10.5529	0.854	5521799	263471
2014-10-28	38.279	2.4046	3332433	305771
2014-10-28	7.86281	1.335	29353274	804542
2014-10-28	141.799	0.1799	2054841	938453
2014-10-28	16.1566	0.7244	28975388	776471
2014-10-28	31.9183	0	0	521411
2014-10-28	7.72205	0.6846	18626062	500837
2014-10-28	9.24302	0	0	414914
2014-10-28	2.41439	0.5426	83533219	532229
2014-10-28	9.83918	0.9132	73894174	1087403
2014-10-28	6.47375	0.4759	32293812	325283
2014-10-28	11.5736	2.5954	78064128	776813
2014-10-28	30.8197	1.9151	20801823	795758
2014-10-28	7.71568	0.2551	24862806	427037
2014-10-28	——	——	——	——
2014-10-28	——	——	——	——
2014-10-28	10.9702	0.9196	42865544	482594
2014-10-28	7.35402	0.2881	42831392	447980
2014-10-28	3.25425	0.5707	73045553	573755
2014-10-28	14.1348	0.0843	13900357	579245
2014-10-28	4.18633	0.5681	47316982	332402
2014-10-28	9.86188	0.4572	73970668	1131170
2014-10-28	6.32222	0.2218	19888983	485510
2014-10-28	6.01719	3.0178	309659712	474953
2014-10-28	——	——	——	——
2014-10-28	5.60179	7.3291	36645703	307355
2014-10-28	2.34322	0.0382	108501444	542759
2014-10-28	20.1064	0.8833	42280499	1041386
2014-10-28	4.02871	0.2176	71163382	547412
2014-10-28	26.653	1.6984	18692247	312827
2014-10-28	5.70292	2.3643	117238302	471083
2014-10-28	3.54598	2.8745	491316848	581765
2014-10-28	3.36193	0.0217	57510818	795650
2014-10-28	3.63	0.5745	55039552	565088
2014-10-28	18.8795	0.2895	18200672	388445
2014-10-28	2.47133	1.2414	201593841	525758
2014-10-28	14.8806	0.0763	15895175	426110
2014-10-28	9.72565	0.1804	3624976	545495
2014-10-28	3.24193	0.5678	169496424	907061
2014-10-28	3.70435	5.8709	193738311	662459
2014-10-28	9.06949	1.0583	59262074	496301
2014-10-28	5.72555	0.985	97029383	471551
2014-10-28	5.74691	0	0	970952
2014-10-28	10.1652	1.8544	63384660	533579
2014-10-28	4.59443	4.8058	64865653	310523
2014-10-28	17.5435	0.3405	10080207	402503
2014-10-28	2.56228	0.2223	88497768	478643
2014-10-28	7.52498	0.0129	20879613	1110218
2014-10-28	4.50915	0.1584	14500986	357467
2014-10-28	2.43602	0.7188	113604908	929363
2014-10-28	6.03	1.4806	90313990	893480
2014-10-28	3.87001	0.4162	39928669	640094
2014-10-28	——	——	——	——
2014-10-28	2.53988	0.022	43126781	523364
2014-10-28	6.33448	1.8282	285422400	1429934
2014-10-28	4.5	0.189	60291465	624632
2014-10-28	20.6226	1.9091	2857878	205430
2014-10-29	8.51051	1.083	106527620	1126571
2014-10-29	8.91967	0.8633	83736558	1727528
2014-10-29	12.4155	2.0075	56368826	1108355
2014-10-29	5.29901	1.7063	53461784	402368
2014-10-29	——	——	——	——
2014-10-29	19.8942	1.2553	28175976	542228
2014-10-29	54.236	1.4702	15309818	609206
2014-10-29	14.5463	0.9042	30628512	813947
2014-10-29	12.9664	0.6876	20534169	805712
2014-10-29	2.54118	1.9488	224269926	847733
2014-10-29	11.1279	1.5184	89876402	542867
2014-10-29	17.0362	0.6733	25557039	1198544
2014-10-29	18.5572	1.3985	16950139	384998
2014-10-29	8.09908	1.7773	123880562	2809085
2014-10-29	23.2201	0.3823	3743699	260024
2014-10-29	42.5282	0.1565	1376392	434300
2014-10-29	19.5525	0.4846	18445475	552029
2014-10-29	48.1	0.3632	5226858	822281
2014-10-29	——	——	——	——
2014-10-29	——	——	——	——
2014-10-29	11.3258	5.3517	49023147	2439950
2014-10-29	15.2286	0	0	993245
2014-10-29	9.26813	1.0792	161050635	3627185
2014-10-29	2.72	1.9689	309942080	1855607
2014-10-29	5.95797	0.2095	22001149	306329
2014-10-29	6.77261	0.8437	54739715	520151
2014-10-29	6.08553	0.4875	132140258	1767056
2014-10-29	5.21488	0	0	786470
2014-10-29	4.23123	0.393	64548065	559445
2014-10-29	5.87948	15.1549	119818842	385781
2014-10-29	4.98203	0.1025	93521058	1037408
2014-10-29	12.7765	2.1047	206565757	1524353
2014-10-29	5.78727	0.8032	60991698	1031837
2014-10-29	10.0071	0.4596	94817770	1100498
2014-10-29	5.56804	1.1127	119357310	787055
2014-10-29	3.46559	0.6607	140046365	887225
2014-10-29	16.4385	0.3031	28015798	747959
2014-10-29	14.1285	1.7607	26048479	1631219
2014-10-29	3.45	1.5797	122936299	342248
2014-10-29	41.5731	3.6723	50608729	889430
2014-10-29	30.2995	0.4914	7351831	304079
2014-10-29	12.637	0.7416	9810208	357224
2014-10-29	28.9459	0.9115	16034856	490055
2014-10-29	10.6311	0.9785	6327077	263219
2014-10-29	37.9791	4.237	5871823	305321
2014-10-29	7.85287	1.4416	31697256	803210
2014-10-29	141.406	0.1876	2142344	938444
2014-10-29	16.3903	0.7364	29454292	776957
2014-10-29	31.9183	0	0	521339
2014-10-29	7.72205	0.7406	20150045	501287
2014-10-29	9.24302	0	0	416390
2014-10-29	2.49196	1.4081	216781735	532355
2014-10-29	10.0664	1.7969	145410145	1088960
2014-10-29	6.67973	0.9281	62978845	327920
2014-10-29	11.711	2.2761	68459688	785399
2014-10-29	30.6004	1.7318	18810980	798827
2014-10-29	7.83259	0.3511	34215663	429305
2014-10-29	——	——	——	——
2014-10-29	——	——	——	——
2014-10-29	11.3225	1.6416	76518894	483602
2014-10-29	7.441	0.5079	75511476	448754
2014-10-29	3.38323	1.5013	192164015	575087
2014-10-29	14.3387	0.118	19455426	579542
2014-10-29	4.34581	1.5067	125496683	334022
2014-10-29	9.98819	0.9055	146500079	1130999
2014-10-29	6.41207	0.3404	30530223	485213
2014-10-29	6.14606	3.8926	399427312	517181
2014-10-29	——	——	——	——
2014-10-29	5.81111	11.676	58380238	308327
2014-10-29	2.37191	0.0641	182275203	543101
2014-10-29	20.7682	1.7792	85159340	1042511
2014-10-29	4.0769	0.3161	103388368	547268
2014-10-29	27.3394	2.263	24906292	313223
2014-10-29	5.87175	3.7858	187726629	471677
2014-10-29	3.80495	4.7409	810331168	639482
2014-10-29	3.38104	0.0426	112721580	796370
2014-10-29	3.71	0.8708	83428041	566177
2014-10-29	19.1547	0.5333	33526524	388742
2014-10-29	2.51103	1.1627	188818400	531527
2014-10-29	15.2665	0.1051	21886876	425885
2014-10-29	9.76803	0.1915	3846972	544928
2014-10-29	3.32052	0.7645	228216447	909455
2014-10-29	3.73414	5.8559	193243645	664916
2014-10-29	9.31541	1.9946	111698910	496868
2014-10-29	5.76538	1.2996	128021622	501647
2014-10-29	5.74691	0	0	996242
2014-10-29	10.7338	3.3908	115895922	537908
2014-10-29	4.71325	9.1091	122949157	313259
2014-10-29	17.7009	0.4122	12203202	402773
2014-10-29	2.60096	0.3789	150854160	478733
2014-10-29	7.57423	0.0165	26758722	1111118
2014-10-29	4.569	0.2478	22681082	357629
2014-10-29	2.49472	1.918	303110528	930038
2014-10-29	6.16	2.2872	139516220	893174
2014-10-29	3.89875	0.6131	58820442	640661
2014-10-29	——	——	——	——
2014-10-29	2.58798	0.0455	89071429	523859
2014-10-29	6.36441	1.6672	260296305	1451903
2014-10-29	4.66	0.4765	152038619	623867
2014-10-29	20.5952	1.7727	2653780	205502
2014-10-30	8.61792	1.5459	152063317	1129136
2014-10-30	8.88098	0.7142	69282091	1728239
2014-10-30	12.3825	1.4045	39436849	1108625
2014-10-30	5.35855	1.9251	60319422	402566
2014-10-30	——	——	——	——
2014-10-30	19.6022	0.9989	22421591	544316
2014-10-30	53.0142	1.3252	13799985	608972
2014-10-30	14.5957	0.753	25508525	812651
2014-10-30	12.8431	0.6969	20809544	806675
2014-10-30	2.591	3.1012	356885376	848426
2014-10-30	11.1676	1.0621	62869186	545108
2014-10-30	16.9774	0.5477	20791672	1199264
2014-10-30	18.4607	1.4098	17086191	387239
2014-10-30	8.00931	1.6473	114815333	2809769
2014-10-30	24.8972	0.6362	6229731	259223
2014-10-30	42.36	0.1759	1546514	433823
2014-10-30	19.9277	0.8172	31106916	551786
2014-10-30	47.33	0.4803	6911677	823667
2014-10-30	——	——	——	——
2014-10-30	——	——	——	——
2014-10-30	11.982	7.3101	66962677	2462306
2014-10-30	15.2286	0	0	991787
2014-10-30	9.37323	1.1846	176780522	3650324
2014-10-30	2.77	2.4652	388072128	1877036
2014-10-30	6.34548	0.6634	69661472	307688
2014-10-30	6.85372	1.3663	88640910	520295
2014-10-30	6.105	0.6956	188548016	1767119
2014-10-30	5.21488	0	0	786515
2014-10-30	4.27041	0.3834	62978057	560525
2014-10-30	5.99668	14.8972	117781486	391991
2014-10-30	5.01105	0.1496	136533908	1038632
2014-10-30	12.816	1.2258	120304587	1527368
2014-10-30	5.89684	1.159	88010265	1046246
2014-10-30	10.0939	0.4774	98486732	1101965
2014-10-30	5.52869	0.8628	92546814	788270
2014-10-30	3.5349	1.2044	255282613	888089
2014-10-30	16.751	0.3437	31762465	747815
2014-10-30	14.1484	1.6823	24888905	1632758
2014-10-30	3.65	2.5599	199214608	371399
2014-10-30	40.6332	2.5942	35751674	891023
2014-10-30	30.3917	0.4537	6788062	303737
2014-10-30	12.5235	0.6797	8991646	357359
2014-10-30	27.8875	0.9841	17311672	489776
2014-10-30	10.719	1.0618	6865529	262787
2014-10-30	37.0193	3.336	4623173	305006
2014-10-30	7.90254	1.4912	32786746	800726
2014-10-30	138.833	0.4298	4908702	938066
2014-10-30	16.4585	0.7494	29974540	777029
2014-10-30	31.9183	0	0	521231
2014-10-30	7.72205	0	0	501323
2014-10-30	9.24302	0	0	417047
2014-10-30	2.74407	3.2166	495206080	536000
2014-10-30	10.1059	1.3113	106115971	1091957
2014-10-30	7.2094	1.8842	127859729	332384
2014-10-30	11.8092	1.8581	55887280	790430
2014-10-30	29.7531	1.8257	19831594	799097
2014-10-30	7.97872	0.5441	53025587	431573
2014-10-30	——	——	——	——
2014-10-30	——	——	——	——
2014-10-30	11.3606	1.2255	57122941	486590
2014-10-30	7.72124	0.8718	129604317	449960
2014-10-30	3.53205	2.2736	291025984	583376
2014-10-30	14.2901	0.1581	26078864	580190
2014-10-30	4.45545	1.6475	137221308	338684
2014-10-30	10.1534	1.3264	214601413	1132988
2014-10-30	6.51825	0.4559	40879438	485546
2014-10-30	6.62188	3.7176	381468000	534641
2014-10-30	——	——	——	——
2014-10-30	5.79118	9.8474	49237125	310577
2014-10-30	2.39104	0.1032	293295232	543614
2014-10-30	20.7633	0.9661	46241621	1049909
2014-10-30	4.12509	0.5036	164712076	547691
2014-10-30	27.5185	1.6951	18656453	315203
2014-10-30	5.89989	3.2349	160408148	474701
2014-10-30	4.18346	5.0616	865161904	676292
2014-10-30	3.42879	0.0563	148966483	797540
2014-10-30	3.81	1.3402	128396503	567725
2014-10-30	18.9974	0.3777	23741860	389192
2014-10-30	2.58051	1.5774	256153416	532463
2014-10-30	15.2665	0.0749	15587713	427037
2014-10-30	9.82672	0.1872	3761222	544352
2014-10-30	3.40893	1.3389	399716608	911381
2014-10-30	3.90297	10.4196	343845696	667292
2014-10-30	9.59084	2.8153	157656248	500144
2014-10-30	5.74546	0.7232	71243042	507794
2014-10-30	5.74691	0	0	1016951
2014-10-30	10.7438	2.1006	71799718	550841
2014-10-30	5.06972	11.8262	159622240	315824
2014-10-30	17.8583	0.8266	24472132	403214
2014-10-30	2.71699	0.9939	395671584	479291
2014-10-30	7.61363	0.0236	38198884	1112504
2014-10-30	4.68872	0.5727	52416319	357575
2014-10-30	2.58276	3.7373	590640224	932018
2014-10-30	6.19	1.6951	103398278	893759
2014-10-30	3.91791	0.9116	87453779	641201
2014-10-30	——	——	——	——
2014-10-30	2.60723	0.0579	113435757	524714
2014-10-30	6.30456	1.2721	198610291	1467491
2014-10-30	4.74	0.6765	215838567	626477
2014-10-30	20.683	2.0985	3141499	204944
2014-10-31	9.11368	3.6527	359308400	1134095
2014-10-31	9.09381	1.1349	110085337	1728365
2014-10-31	12.5559	2.6177	73504346	1107698
2014-10-31	5.46771	2.941	92149476	404492
2014-10-31	——	——	——	——
2014-10-31	20.3419	2.2615	50759890	544766
2014-10-31	53.1135	0.9695	10095827	607892
2014-10-31	14.4771	1.191	40346512	813299
2014-10-31	13.4741	1.9336	57742329	809132
2014-10-31	2.63087	3.4687	399167360	852125
2014-10-31	11.5349	1.9402	114845525	545990
2014-10-31	17.34	0.8717	33089303	1199696
2014-10-31	18.332	1.737	21052372	389012
2014-10-31	8.21877	2.495	173905663	2810516
2014-10-31	24.3332	0.4568	4472944	265127
2014-10-31	42.353	0.2262	1988645	433346
2014-10-31	19.8191	0.568	21622900	553541
2014-10-31	46.97	0.3512	5054421	825485
2014-10-31	——	——	——	——
2014-10-31	——	——	——	——
2014-10-31	11.768	3.6445	33384392	2499107
2014-10-31	15.2286	0	0	990527
2014-10-31	9.74587	3.2907	491064704	3677495
2014-10-31	2.81	3.4265	539406816	1902722
2014-10-31	6.27767	0.4788	50277968	319037
2014-10-31	7.12138	4.0025	259667961	521879
2014-10-31	6.27053	1.9676	533327296	1768964
2014-10-31	5.21488	0	0	786299
2014-10-31	4.35856	0.8682	142590697	562847
2014-10-31	5.93808	9.3618	74016892	396428
2014-10-31	5.09811	0.2257	206047776	1041368
2014-10-31	13.1023	3.0403	298392624	1529726
2014-10-31	5.9566	1.7581	133503981	1052249
2014-10-31	10.412	1.1196	230966257	1105295
2014-10-31	5.67625	1.8143	194614567	788414
2014-10-31	3.59431	1.5527	329126384	891950
2014-10-31	16.9119	0.3458	31962069	750875
2014-10-31	14.6066	4.1784	61818178	1633586
2014-10-31	3.71	1.7514	136297526	383522
2014-10-31	40.3833	2.0914	28822432	888710
2014-10-31	29.9155	0.3426	5126118	304061
2014-10-31	12.6913	0.5534	7320535	357665
2014-10-31	27.4981	0.7615	13395630	488255
2014-10-31	10.5529	0.8504	5498618	262337
2014-10-31	36.3895	2.7226	3773139	303638
2014-10-31	7.92738	1.3178	28973787	800312
2014-10-31	139.959	0.3189	3642170	938516
2014-10-31	16.7799	1.1896	47581887	777902
2014-10-31	31.9183	0	0	521123
2014-10-31	8.12511	2.5907	70489774	502016
2014-10-31	9.24302	0	0	417119
2014-10-31	2.87982	7.7541	1193761856	604400
2014-10-31	10.5109	3.4877	282227072	1093793
2014-10-31	7.15055	1.1842	80361307	344372
2014-10-31	11.7748	1.6483	49579200	794768
2014-10-31	29.7232	1.2797	13899909	799052
2014-10-31	8.04691	0.6832	66587206	435857
2014-10-31	——	——	——	——
2014-10-31	——	——	——	——
2014-10-31	11.7035	1.9446	90639256	489155
2014-10-31	7.71158	0.4037	60011710	457826
2014-10-31	3.48244	1.3854	177329095	598460
2014-10-31	14.7076	0.2324	38330333	580919
2014-10-31	4.40561	1.0474	87238058	343445
2014-10-31	10.5517	2.7681	447859904	1138955
2014-10-31	6.88583	2.0166	180841667	487085
2014-10-31	6.39388	2.3261	238691284	558572
2014-10-31	——	——	——	——
2014-10-31	5.92076	12.7034	63517216	310127
2014-10-31	2.44843	0.2238	636079760	545711
2014-10-31	21.2374	2.0201	96690333	1051826
2014-10-31	4.25039	1.0338	338151616	549284
2014-10-31	29.2993	3.0076	33100971	315509
2014-10-31	6.04997	5.1875	257231221	480137
2014-10-31	4.12369	3.8233	653504816	754655
2014-10-31	3.49565	0.082	216995581	801266
2014-10-31	3.85	1.5105	144710856	571712
2014-10-31	19.6264	0.9146	57500118	388850
2014-10-31	2.59043	1.2672	205782683	537953
2014-10-31	15.9887	0.2212	46061064	427082
2014-10-31	9.98647	0.204	4098983	544370
2014-10-31	3.41876	1.1032	329338736	919229
2014-10-31	3.82352	5.9838	197466836	680837
2014-10-31	10.2991	4.422	247630375	512888
2014-10-31	5.80521	0.6652	65527412	507857
2014-10-31	5.74691	0	0	1018301
2014-10-31	11.1927	2.7117	92684937	553352
2014-10-31	5.03011	8.5235	115045257	330494
2014-10-31	17.7895	0.9264	27424537	404528
2014-10-31	2.88136	1.9943	793932640	486428
2014-10-31	7.72197	0.0476	76994070	1114673
2014-10-31	4.75855	0.5636	51578580	360635
2014-10-31	2.57298	1.9568	309244352	946724
2014-10-31	6.37	3.3521	204479440	895181
2014-10-31	4.00412	2.0472	196405285	662738
2014-10-31	——	——	——	——
2014-10-31	2.69381	0.17	333119328	526307
2014-10-31	6.22475	1.4734	230034098	1487750
2014-10-31	4.89	0.8817	281304608	632318
2014-10-31	20.8147	1.864	2790466	204791
2014-11-03	9.17978	1.9487	191683467	1162967
2014-11-03	8.99707	0.9119	88453872	1734962
2014-11-03	12.432	1.6887	47418947	1116356
2014-11-03	5.44786	1.8098	56705355	409712
2014-11-03	——	——	——	——
2014-11-03	20.2641	1.1256	25264040	560534
2014-11-03	53.1036	0.8887	9255118	608351
2014-11-03	14.7044	1.199	40616846	816755
2014-11-03	13.4504	0.9016	26922359	829220
2014-11-03	2.64083	4.5898	528193264	859145
2014-11-03	11.6242	1.9683	116511605	556610
2014-11-03	17.2518	0.5735	21770114	1204781
2014-11-03	18.5572	1.4475	17543974	392054
2014-11-03	8.23872	1.884	131318379	2823008
2014-11-03	24.2883	0.374	3661826	264299
2014-11-03	42.2899	0.1328	1167875	433310
2014-11-03	19.9179	0.6288	23935484	553100
2014-11-03	46.18	0.4112	5916846	825827
2014-11-03	——	——	——	——
2014-11-03	——	——	——	——
2014-11-03	12.3671	4.9098	44974596	2532641
2014-11-03	15.2286	0	0	989474
2014-11-03	9.70765	1.6644	248371619	3748019
2014-11-03	2.84	2.9525	464785584	1913882
2014-11-03	6.27767	0.2503	26282298	322385
2014-11-03	7.1376	2.7829	180544928	533957
2014-11-03	6.20237	1.0123	274406048	1785641
2014-11-03	5.21488	0	0	788360
2014-11-03	4.42712	0.5947	97680445	569912
2014-11-03	5.95761	6.5511	51794961	396590
2014-11-03	5.07877	0.129	117736597	1050476
2014-11-03	13.0431	2.2997	225709270	1542083
2014-11-03	6.07613	2.4917	189211750	1061267
2014-11-03	10.306	0.5215	107585373	1117490
2014-11-03	5.66641	1.6077	172452676	795083
2014-11-03	3.62402	1.6379	347188592	900842
2014-11-03	16.8172	0.1848	17079526	755537
2014-11-03	14.58	2.8576	42277729	1649687
2014-11-03	3.95	1.7265	134359504	392918
2014-11-03	39.3234	3.6399	50162521	891779
2014-11-03	29.7235	0.2833	4239363	305330
2014-11-03	13.1998	1.5036	19890869	359033
2014-11-03	27.7377	0.6373	11211681	487067
2014-11-03	10.7483	0.7673	4961129	262031
2014-11-03	37.0193	5.0378	6981675	305384
2014-11-03	7.92738	1.203	26450177	800528
2014-11-03	138.976	0.216	2467006	940379
2014-11-03	16.6533	0.8171	32681318	783383
2014-11-03	31.9183	0	0	521060
2014-11-03	8.18901	1.2957	35254815	517739
2014-11-03	9.24302	0	0	417578
2014-11-03	2.9283	4.7136	725665424	643073
2014-11-03	10.4615	2.8126	227600919	1116716
2014-11-03	7.13093	0.85	57682993	348962
2014-11-03	11.7552	1.2538	37711621	798503
2014-11-03	29.7731	0.9329	10133671	798539
2014-11-03	8.04691	0.4517	44026344	441464
2014-11-03	——	——	——	——
2014-11-03	——	——	——	——
2014-11-03	11.6654	1.5337	71489525	498722
2014-11-03	7.82754	0.5353	79579875	461111
2014-11-03	3.8297	2.4511	313736432	600008
2014-11-03	14.6202	0.1557	25668454	587039
2014-11-03	4.61493	1.7614	146710228	346316
2014-11-03	10.4546	1.2822	207461770	1161617
2014-11-03	6.77964	0.9343	83788720	507821
2014-11-03	6.45336	1.4912	153017002	582368
2014-11-03	——	——	——	——
2014-11-03	5.94069	8.3515	41757740	316958
2014-11-03	2.4293	0.1117	317516544	554252
2014-11-03	21.1782	1.148	54946942	1063445
2014-11-03	4.21184	0.5029	164486605	557789
2014-11-03	28.7024	1.6464	18120219	330872
2014-11-03	6.22819	8.1455	403914128	491540
2014-11-03	4.20338	2.7542	470754672	784265
2014-11-03	3.46699	0.048	127058057	810941
2014-11-03	3.88	1.3523	129557471	577103
2014-11-03	19.3414	0.4394	27622033	393521
2014-11-03	2.67976	1.7545	284920336	543353
2014-11-03	15.7809	0.128	26658213	436082
2014-11-03	9.92779	0.2269	4559975	545648
2014-11-03	3.52682	1.5789	471347456	925826
2014-11-03	3.90297	5.2802	174247243	681098
2014-11-03	10.4171	3.0537	171005002	552227
2014-11-03	5.94461	0.7851	77337368	518315
2014-11-03	5.74691	0	0	1023638
2014-11-03	11.2925	2.3248	79460980	566150
2014-11-03	5.5153	20.8196	281009648	335156
2014-11-03	17.878	0.662	19597062	406940
2014-11-03	2.83301	0.975	388155312	508613
2014-11-03	7.70227	0.0247	39994723	1121801
2014-11-03	4.75855	0.5569	50966777	365648
2014-11-03	2.60233	2.6631	420874800	951377
2014-11-03	6.36	4.1444	252809764	905558
2014-11-03	3.96581	0.9504	91174134	681971
2014-11-03	——	——	——	——
2014-11-03	2.67457	0.0555	108801184	536297
2014-11-03	6.27463	1.5293	238758199	1505228
2014-11-03	4.85	0.3503	111760473	643208
2014-11-03	20.908	1.5652	2343064	205538
2014-11-04	8.96495	1.3409	131899207	1171157
2014-11-04	9.08414	0.9339	90586942	1735727
2014-11-04	12.3577	1.2338	34645330	1115006
2014-11-04	5.56694	3.5407	110938188	410387
2014-11-04	——	——	——	——
2014-11-04	20.0986	0.982	22041243	560093
2014-11-04	52.3487	0.7144	7439049	607667
2014-11-04	14.487	0.9609	32549623	818186
2014-11-04	13.2938	0.6466	19308049	831083
2014-11-04	2.69066	4.3083	495787920	864203
2014-11-04	11.6044	1.1959	70790481	564296
2014-11-04	17.0362	0.5327	20221028	1206014
2014-11-04	18.3449	1.1696	14174894	394844
2014-11-04	8.09908	1.6146	112538784	2825096
2014-11-04	23.6194	0.3402	3331659	263444
2014-11-04	41.3784	0.1791	1574791	433121
2014-11-04	19.6809	0.5026	19133512	552056
2014-11-04	46.34	0.1936	2785700	825458
2014-11-04	——	——	——	——
2014-11-04	——	——	——	——
2014-11-04	12.1674	4.4092	40389190	2560523
2014-11-04	15.2286	0	0	989114
2014-11-04	9.62166	1.0937	163212641	3772013
2014-11-04	2.8	2.1794	343086288	1929641
2014-11-04	6.31642	0.2585	27140326	322610
2014-11-04	7.03216	1.544	100168574	537674
2014-11-04	6.14395	0.633	171581933	1786703
2014-11-04	5.21488	0	0	788414
2014-11-04	4.4663	0.5558	91284587	573899
2014-11-04	5.89901	6.3739	50393771	395852
2014-11-04	5.04974	0.1213	110753063	1051250
2014-11-04	12.9641	1.437	141034844	1545476
2014-11-04	6.53433	4.8957	371767216	1078124
2014-11-04	10.2192	0.3931	81087060	1118489
2014-11-04	5.75495	1.6262	174440353	797036
2014-11-04	3.68343	1.842	390440592	904154
2014-11-04	16.6373	0.1787	16515470	755717
2014-11-04	14.5003	1.8604	27523778	1652234
2014-11-04	3.96	1.4973	116519813	403997
2014-11-04	38.1836	2.3814	32817849	903740
2014-11-04	29.4854	0.5242	7843026	305447
2014-11-04	13.5848	1.6031	21207681	362336
2014-11-04	26.9389	0.8145	14328663	491720
2014-11-04	10.5529	0.525	3394920	262103
2014-11-04	36.5495	2.4561	3403850	308345
2014-11-04	7.82307	1.3583	29866179	799826
2014-11-04	135.233	0.4899	5594390	940478
2014-11-04	16.5267	0.7157	28627369	783761
2014-11-04	31.9183	0	0	520880
2014-11-04	8.15952	0.9542	25962040	520403
2014-11-04	9.24302	0	0	417398
2014-11-04	2.87982	3.3193	511008096	656429
2014-11-04	10.5109	1.8172	147052107	1120181
2014-11-04	7.05246	0.8345	56629449	349574
2014-11-04	11.4116	2.0274	60980978	799043
2014-11-04	28.9358	1.0946	11890021	797828
2014-11-04	8.10536	0.3526	34359595	442967
2014-11-04	——	——	——	——
2014-11-04	——	——	——	——
2014-11-04	11.8749	1.1932	55616728	499838
2014-11-04	7.70191	0.4375	65048274	463037
2014-11-04	4.11742	4.3389	555374704	633209
2014-11-04	14.8629	0.2502	41267957	587471
2014-11-04	4.64483	1.2919	107605962	353606
2014-11-04	10.3477	0.888	143671053	1165172
2014-11-04	6.69796	0.6398	57378193	509423
2014-11-04	6.98866	3.6327	372758848	590252
2014-11-04	——	——	——	——
2014-11-04	6.0005	11.1474	55736779	317192
2014-11-04	2.4293	0.0777	220868369	556322
2014-11-04	21.0102	0.8468	40530684	1065191
2014-11-04	4.18292	0.4105	134283580	557843
2014-11-04	28.4537	1.0805	11891495	329972
2014-11-04	6.27508	4.5394	225097215	512609
2014-11-04	4.5022	4.1355	706867840	792545
2014-11-04	3.47655	0.0397	105104292	824180
2014-11-04	4	2.4383	233598779	579389
2014-11-04	19.2923	0.3193	20076210	393440
2014-11-04	2.94774	2.7846	452192928	550355
2014-11-04	15.6721	0.0679	14145938	435731
2014-11-04	10.2538	0.4407	8854609	545981
2014-11-04	3.80189	3.3145	989480800	937562
2014-11-04	4.17111	17.8301	588394272	684878
2014-11-04	10.4663	1.8913	105910980	558815
2014-11-04	6.22342	1.3691	134870654	527594
2014-11-04	5.74691	0	0	1022504
2014-11-04	11.2326	1.4493	49535798	571433
2014-11-04	6.0698	20.853	281460032	360986
2014-11-04	17.9567	0.7257	21484463	408992
2014-11-04	2.81368	0.6285	250215393	509117
2014-11-04	7.66287	0.0248	40077613	1123016
2014-11-04	4.88824	0.9112	83390202	366890
2014-11-04	2.66103	2.9209	461618720	960584
2014-11-04	6.23	3.7741	230218947	916079
2014-11-04	3.98496	0.7777	74610892	682403
2014-11-04	——	——	——	——
2014-11-04	2.68419	0.0557	109069602	537242
2014-11-04	6.34446	1.7511	273397456	1517144
2014-11-04	4.79	0.2491	79487407	642389
2014-11-04	20.3922	1.8451	2762042	206042
[truncated: 22,100 more rows]
