# Supplementary material for: Quantifying the effect of investors’ attention on stock market
Source: PLoS One. 2017 May 23;12(5):e0176836. doi: 10.1371/journal.pone.0176836 (PMC5441604; doi:10.1371/journal.pone.0176836)
Supplement: S2 Data — (XLSX) [file pone.0176836.s009.xlsx]

## Sheet: Sheet1
2015-10-08	10.7	0.4186	49407085	3050564
2015-10-08	13.07	0.8446	82086235	4317566
2015-10-08	16.18	1.3976	46990613	2833448
2015-10-08	7.33	1.1982	37292395	1414706
2015-10-08	8.9	1.5747	51622094	3409961
2015-10-08	27.11	1.6941	37937094	1691402
2015-10-08	66.02	0.3693	3845688	1317920
2015-10-08	15.72	4.2168	142844756	1981580
2015-10-08	16.83	1.5578	93051048	3378272
2015-10-08	2.87003	1.834	428314080	5818451
2015-10-08	13.75	0.9989	59125618	1882157
2015-10-08	25.73	0	0	2330294
2015-10-08	18.1	0.6934	12602180	994865
2015-10-08	12.7	3.9946	200440230	7600190
2015-10-08	42.4	0.2694	5184915	840083
2015-10-08	57.02	0.5336	6553324	769568
2015-10-08	33.98	0.8798	27762950	1630472
2015-10-08	60.68	3.2595	24578796	2334371
2015-10-08	15.18	2.4629	29554732	2665886
2015-10-08	81.5	0	0	1463612
2015-10-08	39.58	5.993	77385535	24387548
2015-10-08	43.5	5.7368	62718887	4070525
2015-10-08	15.87	0.9385	140057148	11503193
2015-10-08	3.64	0.4926	77545248	6374021
2015-10-08	8.96	0.1692	17761053	1508468
2015-10-08	10.26	0.1993	15515493	1458554
2015-10-08	8.4077	0.2387	70530155	4632710
2015-10-08	7.14	0.1513	34423570	2712839
2015-10-08	5.77	0.3656	60045242	2525144
2015-10-08	7.54	2.1519	54965928	1909211
2015-10-08	4.89	0.2178	208117478	4527365
2015-10-08	14.26	2.5718	252417668	8098754
2015-10-08	6.58	0.8286	62920842	4400195
2015-10-08	17.73	0.2384	49182338	3425108
2015-10-08	8.25	0.933	100351052	3101423
2015-10-08	6.14	0.6729	142632138	4324010
2015-10-08	17.77	0.3089	34063105	2105393
2015-10-08	13.15	1.1874	26351108	3219179
2015-10-08	7.49	1.0031	78061902	2798987
2015-10-08	37.1	1.6803	23155848	2853878
2015-10-08	48	0.6438	12543110	894704
2015-10-08	23.17	0.4941	13072220	1189895
2015-10-08	23.73	1.5167	26681065	1516937
2015-10-08	14.22	1.5004	22973777	824945
2015-10-08	20.02	6.1369	100120083	769082
2015-10-08	14.07	1.143	50262061	2695091
2015-10-08	197.52	0.2738	3439179	1755968
2015-10-08	17.97	0.9612	38447013	1846787
2015-10-08	31.7	1.5682	24783251	1641047
2015-10-08	9.34	0.6842	37678864	1618844
2015-10-08	15.4879	2.1569	80510345	2611274
2015-10-08	4.14	0.5692	101409176	5232272
2015-10-08	13.26	1.3246	107188351	3774011
2015-10-08	9.14	3.2098	217815638	2843654
2015-10-08	15.86	0.8999	54133612	2554916
2015-10-08	40.86	0	0	2404472
2015-10-08	14.35	0	0	1191083
2015-10-08	16.7642	3.1995	31995304	2233985
2015-10-08	17.1012	5.167	30847165	2034905
2015-10-08	16.4937	0.7506	36051412	1833188
2015-10-08	9.02	0.2848	42340483	1792724
2015-10-08	8.16	0	0	2169005
2015-10-08	15.06	0.1304	21505333	2180345
2015-10-08	7.77	0.4513	37592019	2090552
2015-10-08	14.81	0.7146	115613874	3633458
2015-10-08	8.77	0.543	68815754	1895684
2015-10-08	13.99	0.3977	40813850	5292437
2015-10-08	19.1253	4.3368	66136336	2164181
2015-10-08	4.6	0.6468	17529262	645836
2015-10-08	3.08	0.074	217589328	3263819
2015-10-08	30.7	1.613	174729254	4174322
2015-10-08	6.18	0.2379	93370359	3495992
2015-10-08	36.98	0.8384	17484308	1350041
2015-10-08	7.64959	0.8894	46250444	2097392
2015-10-08	11.29	0.3881	66334111	8145815
2015-10-08	4.38	0.0448	120700712	3202223
2015-10-08	4.85	0.8043	77057038	3047846
2015-10-08	22.76	0.8874	55790857	1476104
2015-10-08	7.79	0	0	3526061
2015-10-08	25.9	0.1201	25011602	2082173
2015-10-08	11.7804	1.3818	27763646	1270400
2015-10-08	5.95	0.3904	116730765	6784592
2015-10-08	7.61	1.2158	40122397	4397774
2015-10-08	14.78	1.0814	58867106	2354495
2015-10-08	11.23	0	0	4465868
2015-10-08	13.2179	0.8245	188957113	12140879
2015-10-08	16.07	1.0646	36387214	1699619
2015-10-08	12.25	0.1209	14206112	3242786
2015-10-08	17.07	0.7813	23129461	1315571
2015-10-08	3.94	0.2007	79912949	2542046
2015-10-08	8.44	0.0399	64544238	5774999
2015-10-08	6.36	0.4981	45590465	1896764
2015-10-08	3.48	0.6157	97307281	4006715
2015-10-08	6.62	0.8924	56129053	2894450
2015-10-08	5.28	0.633	60725438	2641883
2015-10-08	9.55	8.023	312173552	4817534
2015-10-08	3.78	0.072	151650863	5602487
2015-10-08	10.32	1.5831	284283632	10004198
2015-10-08	5.98	0.17	54231645	2294492
2015-10-08	31.7191	1.0437	2812288	643586
2015-10-09	10.9	0.4021	47461206	3050663
2015-10-09	13.23	0.6528	63450500	4315451
2015-10-09	16.53	1.5316	51496885	2832908
2015-10-09	7.37	1.3584	42280499	1413869
2015-10-09	9.08	1.8066	59223817	3410051
2015-10-09	27.1	0.6443	14428276	1694768
2015-10-09	65.93	0.2956	3077736	1319855
2015-10-09	15.7	1.9738	66861967	1998491
2015-10-09	16.86	0.7426	44354207	3380684
2015-10-09	2.88997	1.5747	367757248	5824814
2015-10-09	14.24	0.8731	51682896	1883840
2015-10-09	25.73	0	0	2328989
2015-10-09	18.2	0.3625	6588711	994244
2015-10-09	13.05	4.3426	217902675	7608200
2015-10-09	42.05	0.2317	4459909	838724
2015-10-09	57.91	0.2107	2587441	769748
2015-10-09	33.91	0.3459	10916100	1630517
2015-10-09	60.94	1.984	14960416	2336639
2015-10-09	15.72	2.696	32352373	2664608
2015-10-09	89.65	2.8338	3400552	1465601
2015-10-09	39.3	6.3103	81482146	24459305
2015-10-09	42.99	3.8939	42570582	4074998
2015-10-09	15.9	0.2783	41525835	11511590
2015-10-09	3.7	0.6368	100250234	6372032
2015-10-09	9.01	0.1212	12725331	1507163
2015-10-09	10.3	0.3264	25407662	1457546
2015-10-09	8.42753	0.1883	55643469	4630181
2015-10-09	7.15	0.1322	30086283	2709554
2015-10-09	5.8	0.1855	30460767	2523155
2015-10-09	7.57	1.5408	39356634	1908824
2015-10-09	5.03	0.2594	247912612	4527050
2015-10-09	14.49	2.0787	204014907	8111498
2015-10-09	6.7	0.9426	71575506	4398467
2015-10-09	17.96	0.1501	30962815	3421580
2015-10-09	8.32	0.6428	69129831	3100226
2015-10-09	6.14	0.5657	119904407	4320104
2015-10-09	17.77	0	0	2105843
2015-10-09	13.54	2.1879	48554347	3218315
2015-10-09	7.58	1.2348	96092334	2795270
2015-10-09	37.25	1.5448	21289702	2852600
2015-10-09	48.2	0.3096	6032368	895703
2015-10-09	23.29	0.3449	9126066	1190291
2015-10-09	24.19	1.2889	22673704	1518971
2015-10-09	14.29	0.7353	11259143	825692
2015-10-09	19.8	4.2812	69845970	791024
2015-10-09	14.12	0.8169	35921419	2696990
2015-10-09	196.95	0.1252	1572174	1755851
2015-10-09	18.19	0.4555	18219143	1847417
2015-10-09	32.12	0.8883	14037775	1638176
2015-10-09	9.37	0.6632	36525034	1618133
2015-10-09	15.8352	1.7328	64678399	2609663
2015-10-09	4.16	0.6481	115459724	5229275
2015-10-09	13.74	1.4744	119306772	3776414
2015-10-09	9.06	2.6475	179657654	2843456
2015-10-09	15.86	0.4889	29411638	2553782
2015-10-09	40.86	0	0	2392214
2015-10-09	14.35	0	0	1190624
2015-10-09	18.0476	5.7314	57314036	2234219
2015-10-09	17.4883	6.0563	36155885	2033726
2015-10-09	16.96	0.5514	26482179	1835384
2015-10-09	9.08	0.2803	41666772	1791311
2015-10-09	8.16	0	0	2167592
2015-10-09	15.17	0.1258	20742598	2179940
2015-10-09	7.92	0.5038	41965349	2088599
2015-10-09	14.97	0.4315	69819736	3637067
2015-10-09	8.77	0	0	1893632
2015-10-09	14	0.3203	32866192	5289719
2015-10-09	19.5831	4.6341	70670250	2165423
2015-10-09	4.75	1.0001	27103823	645728
2015-10-09	3.09	0.0625	183710093	3262523
2015-10-09	31.68	0.7577	82081673	4175348
2015-10-09	6.22	0.1964	77078612	3492635
2015-10-09	38.55	0.7586	15820439	1349339
2015-10-09	7.85659	1.0694	55610198	2098067
2015-10-09	11.29	0.3981	68044077	8143205
2015-10-09	4.44	0.0439	118418895	3200207
2015-10-09	5	1.0231	98019568	3046478
2015-10-09	23.96	0.5288	33243496	1476734
2015-10-09	7.79	0	0	3523325
2015-10-09	26.41	0.0621	12937171	2080868
2015-10-09	11.701	0.7943	15959356	1285808
2015-10-09	5.99	0.2841	84935118	6781100
2015-10-09	7.68	1.0745	35459614	4394975
2015-10-09	15.55	1.1117	60520191	2358509
2015-10-09	11.23	0	0	4456283
2015-10-09	13.1882	0.6137	140641897	12136811
2015-10-09	16.54	1.0113	34566513	1699142
2015-10-09	12.33	0.1156	13577522	3239897
2015-10-09	16.87	0.4404	13037412	1320746
2015-10-09	3.96	0.2136	85025405	2540498
2015-10-09	8.52	0.0366	59280185	5771777
2015-10-09	6.41	0.371	33956315	1897385
2015-10-09	3.55	1.0201	161211079	4004915
2015-10-09	6.81	0.989	62207470	2895242
2015-10-09	5.32	0.371	35595915	2641037
2015-10-09	9.66	6.3933	248764487	4840952
2015-10-09	3.8	0.0682	143793385	5599580
2015-10-09	10.43	1.5782	283408576	10002749
2015-10-09	6.01	0.1543	49216777	2292476
2015-10-09	31.5327	0.7396	1992912	643676
2015-10-12	11.23	0.7198	84966515	3051734
2015-10-12	13.48	0.8068	78417153	4313156
2015-10-12	17.22	2.2458	75509026	2833637
2015-10-12	7.75	3.2377	100772225	1411385
2015-10-12	9.5	3.5489	116341857	3410375
2015-10-12	28.29	1.2445	27868677	1692275
2015-10-12	68.48	0.4886	5087762	1318262
2015-10-12	16	2.3532	79713704	1992092
2015-10-12	17.5	2.087	124659355	3378857
2015-10-12	3.02948	3.8355	895717968	5829530
2015-10-12	15.05	1.4632	86608967	1885793
2015-10-12	25.73	0	0	2326811
2015-10-12	18.85	0.8309	15100910	992786
2015-10-12	13.9	6.824	342416688	7616102
2015-10-12	42.85	0.4168	8022105	836501
2015-10-12	60.43	0.3136	3851831	768542
2015-10-12	35.83	0.6794	21438876	1628267
2015-10-12	59.46	5.7551	43396493	2337791
2015-10-12	16.51	4.1668	50001441	2664824
2015-10-12	97	11.1594	13391340	1505039
2015-10-12	42.78	11.1038	143378407	24519182
2015-10-12	45.5	5.0403	55103742	4067114
2015-10-12	16.06	0.6275	93633306	11530976
2015-10-12	3.86	0.9798	154241409	6369197
2015-10-12	9.29	0.2216	23263361	1504301
2015-10-12	10.49	0.5597	43577126	1455431
2015-10-12	8.57625	0.457	135062860	4625978
2015-10-12	7.36	0.3134	71324992	2703443
2015-10-12	5.98	0.3829	62880589	2518952
2015-10-12	7.91	2.9114	74365290	1904675
2015-10-12	5.15	0.2912	278288912	4526618
2015-10-12	15.35	3.4857	342112912	8114684
2015-10-12	7	1.7223	130783371	4394777
2015-10-12	18.19	0.295	60847887	3421949
2015-10-12	8.57	1.1987	128921179	3096689
2015-10-12	6.39	1.355	287223440	4311203
2015-10-12	17.77	0	0	2095988
2015-10-12	14.23	3.2048	71122074	3221555
2015-10-12	7.99	1.9889	154779746	2790230
2015-10-12	38.21	4.6519	64108308	2848379
2015-10-12	48.1	1.7776	34634398	896837
2015-10-12	24.4	0.7023	18581491	1190741
2015-10-12	24.18	2.7393	48189581	1514426
2015-10-12	14.74	1.1318	17329609	831047
2015-10-12	20.67	5.3889	87917561	792221
2015-10-12	14.62	2.2152	97412987	2693831
2015-10-12	198.09	0.3903	4903000	1754537
2015-10-12	18.6	0.5853	23410373	1844186
2015-10-12	33.28	1.8019	28477183	1633910
2015-10-12	9.72	0.9583	52774083	1615586
2015-10-12	15.9146	4.4323	165443430	2608655
2015-10-12	4.35	1.5544	276924016	5221706
2015-10-12	14.51	2.1487	173878579	3782192
2015-10-12	9.34	4.4759	303735120	2835185
2015-10-12	16.16	2.1088	126859001	2556914
2015-10-12	40.86	0	0	2382926
2015-10-12	14.35	0	0	1190255
2015-10-12	19.1122	5.7209	57209381	2269580
2015-10-12	18.7786	9.9229	59239638	2037011
2015-10-12	17.76	0.9288	44612455	1835636
2015-10-12	9.35	0.5325	79170318	1788773
2015-10-12	8.16	0	0	2165315
2015-10-12	15.71	0.2203	36323815	2179058
2015-10-12	8.34	0.7994	66580393	2085899
2015-10-12	15.21	1.2393	200507722	3635132
2015-10-12	8.77	0	0	1883219
2015-10-12	14.6	0.6708	68834534	5280467
2015-10-12	20.4886	6.6257	101042010	2166287
2015-10-12	5.02	2.052	55609823	646187
2015-10-12	3.15	0.1122	330039984	3259832
2015-10-12	32.64	0.948	102692258	4178345
2015-10-12	6.34	0.3843	150850797	3486686
2015-10-12	40.2	0.9027	18826098	1350338
2015-10-12	8.30823	1.9724	102567107	2098706
2015-10-12	11.82	0.7981	136408819	8132099
2015-10-12	4.51	0.0691	186416592	3197885
2015-10-12	5.24	1.5138	145031480	3045848
2015-10-12	24.4	0.602	37847010	1479443
2015-10-12	7.79	0	0	3518294
2015-10-12	26.9	0.1266	26368867	2078474
2015-10-12	12.34	1.2611	25339534	1283567
2015-10-12	6.21	0.8685	259672831	6772721
2015-10-12	8.05	2.8607	94403003	4389332
2015-10-12	16.9	2.062	112248424	2364314
2015-10-12	11.23	0	0	4444439
2015-10-12	13.9115	1.349	309168768	12117785
2015-10-12	17.79	1.7033	58217389	1698413
2015-10-12	12.93	0.304	35706891	3234344
2015-10-12	17.44	0.7082	20966501	1316102
2015-10-12	4.08	0.3485	138730931	2538077
2015-10-12	8.77	0.062	100424485	5762723
2015-10-12	6.74	0.6502	59508758	1907312
2015-10-12	3.74	1.899	300109648	4005761
2015-10-12	7.18	1.7892	112537036	2896250
2015-10-12	5.44	0.9307	89292818	2638355
2015-10-12	10.59	19.5766	761726704	4852085
2015-10-12	3.87	0.1751	368965312	5593136
2015-10-12	11.47	2.884	517909984	9998195
2015-10-12	6.18	0.3803	121337611	2288741
2015-10-12	32.5822	1.6838	4537061	642632
2015-10-13	11.13	0.3048	35979819	3052229
2015-10-13	13.47	0.5853	56889346	4311212
2015-10-13	17.19	1.7824	59930266	2834780
2015-10-13	7.69	1.5027	46769914	1411034
2015-10-13	9.41	1.956	64122970	3413399
2015-10-13	27.92	0.7741	17334722	1693094
2015-10-13	68.4	0.2267	2360260	1317524
2015-10-13	15.98	1.5003	50823066	1989527
2015-10-13	17.38	1.1157	66640030	3379037
2015-10-13	2.99958	2.0883	487681152	5839808
2015-10-13	15.06	0.677	40070664	1888358
2015-10-13	25.73	0	0	2325281
2015-10-13	18.75	0.5778	10500381	992228
2015-10-13	13.85	3.9306	197231978	7629170
2015-10-13	43.11	0.5594	10767430	838184
2015-10-13	60.75	0.1609	1975700	768038
2015-10-13	35.95	0.4234	13362826	1629284
2015-10-13	60.46	2.6517	19995456	2340023
2015-10-13	16.3	2.3298	27957289	2665526
2015-10-13	103	10.85	13019966	1511033
2015-10-13	43.76	7.6143	98320573	24573551
2015-10-13	45.62	3.802	41565540	4069931
2015-10-13	15.97	0.3665	54698799	11540633
2015-10-13	3.87	0.7714	121441531	6367487
2015-10-13	9.28	0.1758	18461121	1502447
2015-10-13	10.43	0.2767	21545227	1454855
2015-10-13	8.51676	0.2019	59659568	4623791
2015-10-13	7.39	0.242	55061513	2701400
2015-10-13	5.94	0.2172	35680195	2517674
2015-10-13	7.96	2.6172	66850626	1903541
2015-10-13	5.09	0.1526	145789934	4525430
2015-10-13	15.26	1.6852	165399334	8119913
2015-10-13	6.93	1.0251	77843916	4394012
2015-10-13	18.06	0.2088	43079671	3419537
2015-10-13	8.53	0.6175	66418255	3096158
2015-10-13	6.34	0.8195	173713543	4309574
2015-10-13	17.77	0	0	2090021
2015-10-13	14.24	2.5882	57436849	3224687
2015-10-13	8.19	1.8178	141464838	2789681
2015-10-13	38.8	2.9376	40484129	2848946
2015-10-13	47	0.809	15761679	897944
2015-10-13	24.4	0.495	13097735	1190876
2015-10-13	25.3	1.7863	31424403	1514345
2015-10-13	14.63	0.6315	9669288	830048
2015-10-13	20.73	3.8725	63176907	795812
2015-10-13	14.56	1.0235	45008248	2694236
2015-10-13	198.74	0.1254	1575113	1753709
2015-10-13	18.54	0.3931	15721663	1842728
2015-10-13	33.77	1.3777	21772972	1632470
2015-10-13	9.72	0.7996	44033478	1614929
2015-10-13	16.6885	3.33	124297006	2610311
2015-10-13	4.3	0.8753	155934425	5221085
2015-10-13	14.4	0.9067	73372764	3784073
2015-10-13	9.25	2.5729	174596028	2833754
2015-10-13	16.29	0.8498	51123297	2558093
2015-10-13	40.86	0	0	2374709
2015-10-13	14.35	0	0	1189715
2015-10-13	18.8933	2.5964	25964038	2272370
2015-10-13	18.8084	9.1117	54396795	2042825
2015-10-13	17.55	0.4737	22752573	1834466
2015-10-13	9.28	0.2755	40959405	1787387
2015-10-13	8.16	0	0	2163659
2015-10-13	15.53	0.1192	19652643	2178113
2015-10-13	8.37	0.7093	59082989	2084603
2015-10-13	15.08	0.4584	74163031	3632396
2015-10-13	8.77	0	0	1876397
2015-10-13	14.46	0.3761	38593516	5278568
2015-10-13	20.19	3.677	56074122	2170067
2015-10-13	4.97	1.0214	27680004	647420
2015-10-13	3.13	0.0552	162429565	3258320
2015-10-13	32.2	0.4503	48784540	4176554
2015-10-13	6.28	0.2196	86197478	3482645
2015-10-13	40.31	0.6252	13038079	1350149
2015-10-13	8.26118	1.0737	55834475	2101253
2015-10-13	11.72	0.558	95384327	8131568
2015-10-13	4.45	0.0456	123003386	3195194
2015-10-13	5.18	0.9478	90800586	3046082
2015-10-13	24.43	0.2804	17628238	1476995
2015-10-13	7.79	0	0	3514451
2015-10-13	26.81	0.0431	8984730	2075801
2015-10-13	13.19	0.5488	33079695	1284593
2015-10-13	6.17	0.4315	129010805	6770228
2015-10-13	8.05	1.9711	65045585	4388099
2015-10-13	16.69	0.9899	53888403	2380352
2015-10-13	11.23	0	0	4435835
2015-10-13	13.7827	0.8459	193857613	12119990
2015-10-13	17.61	0.8506	29074573	1701671
2015-10-13	12.82	0.1866	21924730	3232742
2015-10-13	17.29	0.4113	12175316	1314419
2015-10-13	4.04	0.2458	97834379	2537132
2015-10-13	8.68	0.0387	62600469	5758376
2015-10-13	6.68	0.4817	44085750	1923233
2015-10-13	3.7	1.1556	182631249	4009577
2015-10-13	7.22	1.0767	67722533	2897717
2015-10-13	5.42	0.4531	43470660	2636960
2015-10-13	10.76	14.1274	549697856	4889588
2015-10-13	3.84	0.0752	158395896	5589626
2015-10-13	11.45	2.8781	516836080	10029227
2015-10-13	6.18	0.1802	57498115	2286914
2015-10-13	32.1702	0.9875	2660999	642371
2015-10-14	10.98	0.3549	41898065	3050006
2015-10-14	13.28	0.5606	54490467	4306901
2015-10-14	17.19	1.6978	57084889	2834033
2015-10-14	7.62	1.4244	44335165	1408451
2015-10-14	9.3	2.1866	71682805	3409907
2015-10-14	26.97	0.9296	20817983	1690430
2015-10-14	67.7	0.2552	2657456	1315688
2015-10-14	15.37	1.4574	49370396	1982669
2015-10-14	17.09	0.9939	59365060	3374915
2015-10-14	2.97965	2.1539	503018384	5835218
2015-10-14	14.8	0.8641	51146620	1887179
2015-10-14	25.73	0	0	2323184
2015-10-14	18.39	0.4042	7346348	991058
2015-10-14	14	5.9967	300905216	7622645
2015-10-14	42.17	0.3029	5830223	840929
2015-10-14	60	0.1366	1678115	768353
2015-10-14	34.8	0.5223	16482399	1629491
2015-10-14	58.65	2.2568	17017891	2340302
2015-10-14	16.01	2.5993	31191177	2661764
2015-10-14	99.9	7.4551	8946158	1517549
2015-10-14	44.2	6.8565	88535449	24612512
2015-10-14	43.55	3.8569	42166370	4064945
2015-10-14	15.9	0.2375	44297812	11545709
2015-10-14	4.2	3.0788	484662880	6363653
2015-10-14	9.15	0.1325	13912976	1498973
2015-10-14	10.27	0.259	20164296	1452731
2015-10-14	8.46719	0.1382	40845257	4619597
2015-10-14	7.18	0.1919	43659253	2696648
2015-10-14	5.88	0.3038	49891969	2513489
2015-10-14	7.79	2.0657	52762053	1901282
2015-10-14	5.07	0.1647	157388701	4520273
2015-10-14	15.26	2.7812	272964288	8113073
2015-10-14	6.76	0.9327	70822857	4388459
2015-10-14	17.85	0.1401	28905263	3414533
2015-10-14	8.33	0.6593	70911724	3092720
2015-10-14	6.33	0.9843	208645804	4304399
2015-10-14	17.77	0	0	2084342
2015-10-14	14.69	4.3683	96940649	3225650
2015-10-14	7.88	1.363	106069289	2791481
2015-10-14	37.56	2.0198	27835206	2848865
2015-10-14	46.89	0.4028	7848396	895082
2015-10-14	23.48	0.5463	14453143	1188347
2015-10-14	24.59	1.4623	25723650	1517009
2015-10-14	14.38	0.5686	8706228	827600
2015-10-14	20.55	4.2948	70067502	795686
2015-10-14	14.38	0.9032	39716085	2690861
2015-10-14	197.83	0.1211	1521339	1752278
2015-10-14	18.05	0.5778	23109159	1839299
2015-10-14	33.18	1.2388	19578394	1630490
2015-10-14	9.56	0.6001	33045853	1612490
2015-10-14	16.1329	2.6359	98389496	2616539
2015-10-14	4.21	0.8333	148464902	5213975
2015-10-14	14.21	1.2203	98746006	3778628
2015-10-14	9.04	2.3997	162840959	2826221
2015-10-14	15.99	0.755	45415650	2557328
2015-10-14	44.95	0.0607	828285	2379326
2015-10-14	14.35	0	0	1188995
2015-10-14	18.5351	2.7504	27504462	2266007
2015-10-14	18.6	7.8751	47014200	2042915
2015-10-14	17.27	0.6491	31175570	1832621
2015-10-14	9.15	0.2259	33581387	1784390
2015-10-14	8.16	0	0	2161661
2015-10-14	15.44	0.1385	22834229	2173811
2015-10-14	8.1	0.5253	43757229	2082803
2015-10-14	15.04	0.4432	71702681	3627770
2015-10-14	8.77	0	0	1869152
2015-10-14	14.74	0.8426	86460442	5272871
2015-10-14	19.9214	3.9932	60897032	2163641
2015-10-14	4.94	0.942	25528191	646160
2015-10-14	3.1	0.0552	162436580	3254612
2015-10-14	31.68	0.4353	47156844	4169840
2015-10-14	6.21	0.1704	66894949	3475733
2015-10-14	38.77	0.574	11970490	1347476
2015-10-14	8.13886	1.2166	63261372	2099300
2015-10-14	11.79	0.8273	141406546	8122820
2015-10-14	4.43	0.0328	88456676	3190325
2015-10-14	5.19	1.9198	183922107	3041870
2015-10-14	23.86	0.2755	17317911	1475015
2015-10-14	7.79	0	0	3509357
2015-10-14	26.48	0.0495	10312065	2071868
2015-10-14	12.21	1.2073	72772028	1288859
2015-10-14	6.14	0.4835	144568425	6761777
2015-10-14	7.91	1.9888	65629811	4382753
2015-10-14	16.53	0.9715	52887410	2376941
2015-10-14	11.23	0	0	4427042
2015-10-14	13.8124	1.1677	267614590	12105041
2015-10-14	17.37	1.0052	34358402	1699097
2015-10-14	12.72	0.2434	28588862	3227171
2015-10-14	17.09	0.4447	13163981	1311269
2015-10-14	4	0.1853	73773286	2534054
2015-10-14	8.73	0.0536	86823259	5748278
2015-10-14	6.62	0.4859	44469292	1915250
2015-10-14	3.67	1.4184	224167437	4005410
2015-10-14	7.08	1.2381	77875368	2897015
2015-10-14	5.37	0.3759	36066665	2633063
2015-10-14	10.5	9.0798	353293424	4903961
2015-10-14	3.85	0.0732	154189232	5582849
2015-10-14	11.08	2.091	375493856	10030640
2015-10-14	6.22	0.2875	91743155	2283350
2015-10-14	31.5818	0.8445	2275492	640616
2015-10-15	11.17	0.4116	48590050	3047738
2015-10-15	13.52	0.4507	43805390	4301780
2015-10-15	17.89	2.8464	95705694	2836040
2015-10-15	7.78	1.9362	60262905	1406876
2015-10-15	9.51	2.2782	74685009	3408845
2015-10-15	27.52	0.9284	20791003	1687946
2015-10-15	68.5	0.213	2218353	1313762
2015-10-15	15.72	0.993	33637240	1977494
2015-10-15	17.45	1.0576	63174976	3371441
2015-10-15	3.04941	2.8228	659224896	5832797
2015-10-15	15.28	0.7446	44072582	1886279
2015-10-15	25.73	0	0	2321501
2015-10-15	18.67	0.4327	7864196	988997
2015-10-15	14.68	7.3236	367486576	7660589
2015-10-15	42.85	0.3315	6381143	837824
2015-10-15	60.7	0.0851	1045204	767282
2015-10-15	35.89	0.5647	17821605	1627565
2015-10-15	60.35	2.2565	17015165	2339330
2015-10-15	16.42	2.3661	28393570	2660243
2015-10-15	102.18	7.8643	9437146	1516919
2015-10-15	48.62	10.3002	133001963	24660959
2015-10-15	46.2	5.0748	55480623	4060319
2015-10-15	15.9	0	0	11554196
2015-10-15	4.19	1.8534	291762864	6404360
2015-10-15	9.32	0.1755	18424360	1496183
2015-10-15	10.47	0.3611	28113719	1450841
2015-10-15	8.52667	0.2874	84921287	4615034
2015-10-15	7.36	0.2767	62955912	2690879
2015-10-15	5.97	0.2967	48723414	2511158
2015-10-15	8.01	2.7125	69283021	1898447
2015-10-15	5.13	0.1959	187189750	4516196
2015-10-15	15.72	2.515	246834235	8119922
2015-10-15	6.93	1.0578	80328742	4383554
2015-10-15	18.34	0.3839	79188955	3410033
2015-10-15	8.51	0.7543	81122788	3088517
2015-10-15	6.68	1.7537	371725696	4302896
2015-10-15	17.77	0	0	2080040
2015-10-15	14.9	3.3056	73357375	3243668
2015-10-15	8.11	1.2916	100517639	2784713
2015-10-15	38.9	2.1649	29835525	2845175
2015-10-15	47.27	0.4553	8870563	893426
2015-10-15	24.79	0.8624	22816152	1185980
2015-10-15	25.33	1.3108	23059487	1513238
2015-10-15	14.51	0.5518	8449533	825143
2015-10-15	22.04	4.8841	79682105	798827
2015-10-15	15.82	2.5043	110123653	2687819
2015-10-15	199.99	0.1317	1655013	1751162
2015-10-15	18.32	0.6244	24973722	1836230
2015-10-15	34.53	1.5819	25000462	1627619
2015-10-15	9.78	0.7701	42412090	1610510
2015-10-15	16.6885	2.431	90740872	2618042
2015-10-15	4.3	0.9896	176305098	5207099
2015-10-15	14.65	1.2563	101662476	3776117
2015-10-15	9.35	3.4737	235728466	2818868
2015-10-15	16.17	0.8297	49909603	2553395
2015-10-15	49.45	4.2506	58027134	2435324
2015-10-15	14.35	0	0	1188176
2015-10-15	19.1321	2.8628	28628260	2263946
2015-10-15	19.5429	9.4322	56310261	2042438
2015-10-15	17.79	0.5638	27079676	1831775
2015-10-15	9.3	0.3336	49589193	1781519
2015-10-15	8.16	0	0	2159780
2015-10-15	15.64	0.1471	24261613	2171948
2015-10-15	8.31	0.6855	57098582	2078960
2015-10-15	15.19	0.455	73613924	3624008
2015-10-15	8.77	0	0	1862969
2015-10-15	14.99	0.7154	73411413	5279396
2015-10-15	20.5184	4.5133	68827866	2158853
2015-10-15	5.06	0.9796	26547976	645917
2015-10-15	3.13	0.058	170440456	3250553
2015-10-15	32.46	0.5956	64521081	4164512
2015-10-15	6.3	0.2155	84572062	3469028
2015-10-15	39.91	0.5999	12511267	1344767
2015-10-15	8.37409	1.1152	57987973	2097950
2015-10-15	11.96	0.753	128713336	8123846
2015-10-15	4.49	0.0422	113760995	3186383
2015-10-15	5.33	1.4412	138076381	3043814
2015-10-15	24.22	0.2202	13845427	1472603
2015-10-15	7.79	0	0	3506288
2015-10-15	26.8	0.064	13333613	2067683
2015-10-15	12.27	0.86	51840563	1291415
2015-10-15	6.23	0.5599	167404545	6755207
2015-10-15	8.12	2.4152	79701529	4378694
2015-10-15	17.59	1.2009	65371556	2375960
2015-10-15	11.23	0	0	4419689
2015-10-15	14.0304	1.1733	268892160	12106202
2015-10-15	17.95	0.8142	27830069	1698692
2015-10-15	12.95	0.2371	27851274	3223751
2015-10-15	17.59	0.5594	16562316	1308866
2015-10-15	4.05	0.2335	92942896	2531462
2015-10-15	8.82	0.0575	93173894	5745209
2015-10-15	6.84	0.6834	62540819	1911578
2015-10-15	3.74	1.371	216669468	4003979
2015-10-15	7.27	1.1777	74073734	2895854
2015-10-15	5.43	0.44	42216020	2630003
2015-10-15	10.81	9.9998	389092512	4908011
2015-10-15	3.89	0.1076	226838783	5578610
2015-10-15	11.4	2.5441	456865344	10022306
2015-10-15	6.29	0.3052	97358765	2282324
2015-10-15	31.9643	0.8473	2283119	639122
2015-10-16	11.23	0.4829	57000145	3046478
2015-10-16	13.65	0.5211	50645291	4296992
2015-10-16	17.78	2.3165	77887533	2842961
2015-10-16	8.15	4.1255	128403562	1406444
2015-10-16	9.68	3.42	112116188	3409196
2015-10-16	27.66	0.9903	22177382	1686002
2015-10-16	68.41	0.2364	2461664	1311800
2015-10-16	15.8	1.2857	43553647	1973858
2015-10-16	17.53	1.198	71558046	3372215
2015-10-16	3.04941	2.9897	698208272	5835182
2015-10-16	15.59	1.2292	72761267	1886927
2015-10-16	25.73	0	0	2318594
2015-10-16	18.63	0.6147	11172487	987575
2015-10-16	14.6	6.2997	316109072	7729565
2015-10-16	43.15	0.6338	12198516	836951
2015-10-16	60.28	0.1821	2236401	766292
2015-10-16	36.4	0.6448	20348577	1630436
2015-10-16	60.6	2.6538	20010847	2341409
2015-10-16	16.72	3.6189	43427132	2658047
2015-10-16	103.1	7.3654	8838523	1520321
2015-10-16	53.48	11.2845	145711807	24765683
2015-10-16	48.93	6.5919	72066654	4068401
2015-10-16	15.9	0	0	11554376
2015-10-16	4.16	1.3834	217774509	6402884
2015-10-16	9.34	0.2426	25469721	1493537
2015-10-16	10.51	0.3826	29788348	1449410
2015-10-16	8.5465	0.3698	109272852	4610327
2015-10-16	7.61	0.5653	128630700	2686928
2015-10-16	6.03	0.4318	70922286	2507900
2015-10-16	8.11	3.2149	82117252	1897205
2015-10-16	5.21	0.2906	277659328	4512398
2015-10-16	15.89	3.3282	326651088	8117924
2015-10-16	7.07	1.937	147092519	4379396
2015-10-16	18.58	0.3267	67386056	3409259
2015-10-16	8.63	1.0477	112682725	3084404
2015-10-16	6.83	1.3663	289619312	4315667
2015-10-16	17.77	0	0	2074109
2015-10-16	14.98	3.4654	76904944	3245792
2015-10-16	8.39	2.3502	182893753	2781014
2015-10-16	40.67	3.8521	53085919	2843087
2015-10-16	47.05	0.5051	9841863	891473
2015-10-16	26.46	1.1481	30376313	1186682
2015-10-16	26.63	1.9547	34385805	1509485
2015-10-16	14.7	0.7822	11977400	823712
2015-10-16	22.92	5.7047	93069628	809636
2015-10-16	16.62	3.5659	156808386	2721551
2015-10-16	200.74	0.1531	1923843	1749767
2015-10-16	18.35	0.6233	24930633	1832864
2015-10-16	36.52	2.8249	44643513	1626071
2015-10-16	9.92	1.0766	59289373	1609277
2015-10-16	17.4227	3.8862	145061414	2617277
2015-10-16	4.32	1.1355	202292478	5200943
2015-10-16	14.89	1.5574	126024730	3773507
2015-10-16	9.41	4.2403	287747360	2826410
2015-10-16	16.27	1.1732	70575808	2549102
2015-10-16	51.5	3.7247	50847924	2462621
2015-10-16	14.35	0	0	1187159
2015-10-16	19.5599	4.1136	41136223	2264630
2015-10-16	19.7017	9.1018	54337467	2050682
2015-10-16	18.08	0.9826	47193894	1831370
2015-10-16	9.39	0.4097	60909147	1778720
2015-10-16	8.16	0	0	2157017
2015-10-16	15.77	0.1929	31806900	2168924
2015-10-16	8.78	1.2993	108221420	2079806
2015-10-16	15.21	0.7112	115075651	3619742
2015-10-16	8.77	0	0	1855526
2015-10-16	15.5	1.1107	113974819	5276624
2015-10-16	20.9364	6.771	103258234	2156855
2015-10-16	5.12	1.3398	36308029	645674
2015-10-16	3.14	0.0838	246333664	3246251
2015-10-16	32.79	0.6311	68363054	4159508
2015-10-16	6.35	0.3068	120432073	3462386
2015-10-16	41.13	0.91	18977766	1343372
2015-10-16	8.57168	1.6723	86960076	2097311
2015-10-16	12.32	1.2258	209524231	8117951
2015-10-16	4.5	0.0512	137963108	3182081
2015-10-16	5.37	1.6197	155175436	3041438
2015-10-16	24.72	0.3835	24109235	1470308
2015-10-16	7.79	0	0	3501149
2015-10-16	27.15	0.1069	22266329	2064164
2015-10-16	12.06	0.7862	47390964	1290830
2015-10-16	6.28	0.8154	243794170	6748745
2015-10-16	8.32	4.0778	134567838	4374545
2015-10-16	17.73	1.7561	95599016	2378939
2015-10-16	11.23	0	0	4410878
2015-10-16	14.288	1.6093	368816144	12094637
2015-10-16	18.66	1.5293	52270574	1697612
2015-10-16	13.21	0.368	43228768	3218378
2015-10-16	18.03	0.9566	28319267	1307579
2015-10-16	4.1	0.3769	150060146	2528096
2015-10-16	8.95	0.082	132851706	5738846
2015-10-16	7.06	1.0184	93204268	1910975
2015-10-16	3.74	1.4007	221357042	4001990
2015-10-16	7.39	1.8274	114938752	2894360
2015-10-16	5.46	0.7552	72450853	2626394
2015-10-16	10.9	11.8555	461296016	4926830
2015-10-16	3.92	0.1335	281384608	5572085
2015-10-16	11.52	3.35	601593264	10017104
2015-10-16	6.33	0.2936	93671605	2279120
2015-10-16	33.8866	3.1056	8368449	637790
2015-10-19	11.26	0.6128	72337153	3044588
2015-10-19	13.53	0.5911	57448792	4289855
2015-10-19	17.53	2.0023	67322427	2840486
2015-10-19	8.22	3.4724	108078347	1459310
2015-10-19	9.85	3.8521	126282423	3415253
2015-10-19	27.42	0.9022	20203015	1683824
2015-10-19	67.1	0.3503	3647801	1308884
2015-10-19	16.41	2.3507	79629885	1967558
2015-10-19	17.45	1.2281	73355735	3370478
2015-10-19	3.06934	3.0897	721551184	5828747
2015-10-19	15.89	1.4136	83676112	1886684
2015-10-19	25.73	0	0	2314814
2015-10-19	18.69	0.5638	10247396	984632
2015-10-19	14.46	5.7003	286032640	7729646
2015-10-19	42.27	0.3864	7437741	835682
2015-10-19	60	0.1451	1782140	764519
2015-10-19	35.2	0.8194	25856904	1634864
2015-10-19	66.66	4.2888	32339846	2348726
2015-10-19	17.29	5.3671	64404941	2660450
2015-10-19	100	6.0066	7207887	1528664
2015-10-19	53.09	9.9795	128860474	24910889
2015-10-19	48.72	5.9745	65317283	4090433
2015-10-19	15.9	0	0	11563619
2015-10-19	4.05	1.1838	186361719	6394064
2015-10-19	9.26	0.1938	20350898	1489208
2015-10-19	10.51	0.4693	36532498	1446782
2015-10-19	8.49693	0.2906	85880428	4603784
2015-10-19	7.46	0.3995	90906766	2690033
2015-10-19	5.97	0.3375	55425126	2502662
2015-10-19	8.13	3.4776	88825883	1895189
2015-10-19	5.15	0.1952	186526850	4509455
2015-10-19	16.13	3.4301	336657296	8114513
2015-10-19	6.98	1.5491	117634722	4380404
2015-10-19	18.25	0.2698	55653065	3408161
2015-10-19	8.53	0.9805	105457000	3081731
2015-10-19	6.66	1.1241	238269557	4314848
2015-10-19	17.77	0	0	2066873
2015-10-19	14.66	3.027	67175548	3245279
2015-10-19	8.39	2.0462	159243155	2788466
2015-10-19	39.95	2.937	40475696	2850539
2015-10-19	48.66	0.8242	16059577	887936
2015-10-19	26.88	0.9384	24826944	1198814
2015-10-19	25.74	1.3488	23726947	1516028
2015-10-19	14.95	1.0032	15361416	824603
2015-10-19	22.33	4.542	74099950	819122
2015-10-19	16.19	2.2314	98123432	2747714
2015-10-19	202.72	0.2079	2612145	1748012
2015-10-19	18.17	0.6264	25052630	1828022
2015-10-19	35.9	2.1785	34428978	1635071
2015-10-19	9.92	0	0	1608314
2015-10-19	17.1449	2.9402	109749353	2623397
2015-10-19	4.34	1.2864	229179050	5191493
2015-10-19	15.08	2.032	164429395	3770969
2015-10-19	9.71	4.6483	315437536	2848361
2015-10-19	16.48	1.376	82777908	2550695
2015-10-19	48.61	3.5727	48772800	2483366
2015-10-19	14.35	0	0	1185755
2015-10-19	20.2165	4.813	48129607	2266529
2015-10-19	19.8902	8.4249	50296754	2049530
2015-10-19	18.76	1.3538	65026003	1830542
2015-10-19	9.28	0.3926	58372573	1776326
2015-10-19	8.16	0	0	2152859
2015-10-19	15.6	0.1599	26370682	2163992
2015-10-19	9	1.2628	105185972	2095115
2015-10-19	15.13	0.6286	101703914	3613847
2015-10-19	8.77	0	0	1845176
2015-10-19	15.15	0.9006	92417502	5286020
2015-10-19	21.5135	8.7796	133888817	2161724
2015-10-19	5.08	1.5422	41794769	645476
2015-10-19	3.13	0.0961	282719888	3240500
2015-10-19	33.17	0.8132	88096211	4153181
2015-10-19	6.4	0.4061	159388931	3453332
2015-10-19	42.01	0.9859	20561129	1344119
2015-10-19	8.694	1.979	102907597	2098229
2015-10-19	12.09	1.0408	177907350	8125034
2015-10-19	4.49	0.0471	126978377	3176222
2015-10-19	5.4	1.7809	170620056	3036785
2015-10-19	24.81	0.4111	25845700	1468391
2015-10-19	7.79	0	0	3492023
2015-10-19	27.39	0.1251	26047619	2061581
2015-10-19	12.63	1.1052	66616615	1288904
2015-10-19	6.22	0.6451	192882067	6741194
2015-10-19	8.23	3.0077	99254535	4376552
2015-10-19	18.31	1.5999	87092270	2382656
2015-10-19	11.23	0	0	4401824
2015-10-19	14.3772	1.5754	361049056	12103601
2015-10-19	19.08	1.7868	61071399	1700663
2015-10-19	12.94	0.2671	31374789	3213221
2015-10-19	17.68	0.56	16578417	1310666
2015-10-19	4.09	0.2846	113318926	2524343
2015-10-19	8.9	0.0666	107808748	5738711
2015-10-19	6.99	0.7737	70805564	1908905
2015-10-19	3.7	1.052	166261838	3994241
2015-10-19	7.51	2.0453	128644621	2895701
2015-10-19	5.47	0.5726	54929171	2622785
2015-10-19	11.3	14.5282	565294096	4949564
2015-10-19	3.91	0.1136	239492293	5566127
2015-10-19	11.33	2.3968	430409376	10014161
2015-10-19	6.31	0.3089	98555165	2274566
2015-10-19	34.1416	2.1056	5673670	642902
2015-10-20	11.32	0.6059	71516328	3043238
2015-10-20	13.55	0.419	40724637	4283897
2015-10-20	18.13	2.5855	86931624	2837543
2015-10-20	8.33	2.3029	71675503	1470542
2015-10-20	9.88	2.3083	75672076	3420761
2015-10-20	27.5	0.6621	14827495	1681151
2015-10-20	67.79	0.3081	3208010	1307570
2015-10-20	16.06	1.4367	48669388	1972760
2015-10-20	17.56	1.0303	61543276	3367409
2015-10-20	3.08927	2.5229	589192784	5832761
2015-10-20	16.14	0.8661	51265872	1890356
2015-10-20	25.73	0	0	2312249
2015-10-20	18.78	0.4301	7816616	983093
2015-10-20	15.91	13.0999	657326464	7734380
2015-10-20	42.1	0.3232	6220342	832892
2015-10-20	60.1	0.1565	1922076	763556
2015-10-20	35	1.3296	41957202	1636286
2015-10-20	66.22	4.3487	32791304	2415416
2015-10-20	17.44	2.5144	30172461	2667065
2015-10-20	104.33	8.5976	10317087	1527854
2015-10-20	55.72	8.0098	103426705	24947465
2015-10-20	53.14	6.5619	71739215	4104122
2015-10-20	15.9	0	0	11568083
2015-10-20	4.11	0.9866	155318486	6387854
2015-10-20	9.53	0.2975	31241532	1486355
2015-10-20	10.58	0.406	31610826	1445495
2015-10-20	8.49693	0.2359	69701212	4600004
2015-10-20	7.47	0.3105	70654634	2686343
2015-10-20	6.03	0.3322	54555787	2498450
2015-10-20	8.22	2.6314	67212839	1893596
2015-10-20	5.17	0.1636	156377543	4505450
2015-10-20	16.02	2.5524	250514100	8118698
2015-10-20	7.12	1.6536	125572462	4375625
2015-10-20	18.22	0.1834	37834105	3403607
2015-10-20	8.62	0.8176	87939191	3078212
2015-10-20	6.83	0.8887	188379195	4307099
2015-10-20	17.77	0	0	2062589
2015-10-20	14.52	3.5238	78200170	3242084
2015-10-20	8.42	1.5803	122985764	2783048
2015-10-20	40.55	2.6768	36889457	2846381
2015-10-20	48.69	0.6531	12724921	890087
2015-10-20	26.53	0.5445	14405786	1198886
2015-10-20	26.12	1.0143	17844028	1510043
2015-10-20	15.73	2.0179	30898896	832964
2015-10-20	22.72	3.8415	62671431	816314
2015-10-20	16.54	1.541	67762268	2740820
2015-10-20	201.97	0.1177	1478429	1747544
2015-10-20	18.25	0.4205	16820174	1825214
2015-10-20	36.31	1.2298	19435951	1630985
2015-10-20	9.92	0	0	1603139
2015-10-20	17.3632	2.2384	83553567	2622092
2015-10-20	4.36	0.9403	167519981	5190233
2015-10-20	15.19	1.0606	85824609	3772769
2015-10-20	9.59	2.9341	199105434	2858882
2015-10-20	16.11	2.5647	154286322	2552432
2015-10-20	49	1.9431	26526433	2476841
2015-10-20	14.35	0	0	1184945
2015-10-20	21.1816	3.9307	39306771	2271902
2015-10-20	20.0788	6.4613	38573935	2050997
2015-10-20	19.49	1.0481	50342221	1836437
2015-10-20	9.3	0.3653	54305037	1773968
2015-10-20	8.16	0	0	2150636
2015-10-20	15.61	0.1779	29340848	2160590
2015-10-20	9.12	1.1881	98961115	2098544
2015-10-20	15.14	0.4911	79458416	3610112
2015-10-20	8.77	0	0	1839767
2015-10-20	16.37	1.0491	107654599	5281295
2015-10-20	21.6031	4.6603	71069619	2172128
2015-10-20	5.11	1.2046	32645971	645323
2015-10-20	3.14	0.064	188113447	3237800
2015-10-20	32.91	0.5046	54658545	4151210
2015-10-20	6.38	0.2894	113590852	3451802
2015-10-20	42.12	0.5969	12448689	1346108
2015-10-20	8.74105	1.1721	60951227	2100956
2015-10-20	13.05	1.1904	203462972	8119067
2015-10-20	4.5	0.0327	88230181	3173549
2015-10-20	5.38	1.3178	126248772	3034877
2015-10-20	24.89	0.2362	14848329	1468616
2015-10-20	7.79	0	0	3487082
2015-10-20	27.28	0.0666	13863141	2059817
2015-10-20	12.39	0.8294	49995704	1297175
2015-10-20	6.43	1.0137	303105152	6734408
2015-10-20	8.93	4.5929	151564603	4372952
2015-10-20	18.93	1.0707	58283701	2387507
2015-10-20	11.23	0	0	4395119
2015-10-20	15.0411	1.5891	364188080	12105086
2015-10-20	19.6	1.0608	36258619	1702256
2015-10-20	14.23	0.5272	61934890	3207200
2015-10-20	17.86	0.4176	12363572	1306904
2015-10-20	4.09	0.2063	82127302	2521337
2015-10-20	8.97	0.0563	91236265	5735903
2015-10-20	6.93	0.9566	87545400	1905386
2015-10-20	3.73	1.1008	173974049	3989183
2015-10-20	7.56	1.1896	74823475	2899481
2015-10-20	5.48	0.5782	55473930	2621759
2015-10-20	11.46	8.9171	346964992	4999424
2015-10-20	3.91	0.0841	177335040	5561438
2015-10-20	11.66	2.7754	498397728	10001390
2015-10-20	6.31	0.2558	81608593	2272235
2015-10-20	34.4555	1.6216	4369682	642812
2015-10-21	11.22	1.129	133262904	3042275
2015-10-21	13.23	0.5741	55800509	4278461
2015-10-21	16.85	2.7092	91090107	2843303
2015-10-21	8.06	4.2845	133352347	1489541
2015-10-21	9.19	3.0664	100523520	3418709
2015-10-21	26.67	1.0199	22840290	1680242
2015-10-21	66.8	0.3558	3705129	1306814
2015-10-21	15	1.5872	53765198	1967918
2015-10-21	17.5	1.677	100168298	3364574
2015-10-21	2.92983	3.7825	883346880	5827964
2015-10-21	14.98	1.0062	59557431	1890923
2015-10-21	25.73	0	0	2310008
2015-10-21	18.51	1.3152	23903443	981959
2015-10-21	14.93	15.2403	764729840	7875482
2015-10-21	42.6	0.7745	14907308	829814
2015-10-21	59.61	0.227	2788438	762530
2015-10-21	33.22	1.0976	34637056	1646978
2015-10-21	59.75	4.4875	33837939	2426360
2015-10-21	16.18	3.5505	42606132	2664500
2015-10-21	94.45	10.8093	12971213	1531796
2015-10-21	50.2	9.9289	128206938	25003859
2015-10-21	47.83	8.0955	88505183	4129934
2015-10-21	15.9	0	0	11573348
2015-10-21	3.91	1.7606	277154832	6384101
2015-10-21	9.1	0.3674	38578005	1488416
2015-10-21	10.83	0.9804	76329661	1444442
2015-10-21	8.92326	0.8379	247620616	4594739
2015-10-21	7.43	0.4912	111778301	2680475
2015-10-21	5.8	0.5243	86108455	2494229
2015-10-21	7.64	3.6125	92271944	1890824
2015-10-21	5.14	0.4073	389252656	4501247
2015-10-21	14.95	3.0645	300773920	8112380
2015-10-21	6.76	2.3496	178423276	4375697
2015-10-21	18.69	0.4324	89199316	3399377
2015-10-21	8.65	1.6805	180744679	3074234
2015-10-21	6.95	1.5423	326924176	4301852
2015-10-21	17.77	0	0	2057882
2015-10-21	14.25	4.5039	99950248	3238088
2015-10-21	7.76	2.1291	165689525	2778467
2015-10-21	36.82	3.1538	43463607	2847560
2015-10-21	47.66	1.0376	20216930	889952
2015-10-21	25.02	0.7064	18688990	1195943
2015-10-21	23.51	1.452	25542789	1507775
2015-10-21	15.03	1.6449	25186323	859100
2015-10-21	20.49	5.8189	94931688	815108
2015-10-21	16.33	2.4815	109121418	2741306
2015-10-21	200.31	0.1779	2234914	1745060
2015-10-21	18.14	0.8152	32606392	1822712
2015-10-21	35.54	2.6914	42533987	1624352
2015-10-21	9.92	0	0	1602878
2015-10-21	15.6268	3.3078	123470723	2619986
2015-10-21	4.19	2.1629	385328832	5183510
2015-10-21	14.97	2.3657	191439176	3768377
2015-10-21	9.06	3.7222	252586681	2859755
2015-10-21	15.43	1.9866	119505182	2552360
2015-10-21	48.12	3.6639	50017475	2473844
2015-10-21	14.35	0	0	1184252
2015-10-21	20.4255	5.328	53279991	2275718
2015-10-21	18.1831	10.9745	65517815	2049755
2015-10-21	19.09	1.3331	64031198	1840001
2015-10-21	9.32	0.733	108969547	1771034
2015-10-21	8.16	0	0	2148170
2015-10-21	15.45	0.3143	51831627	2156801
2015-10-21	8.6	1.4087	117336195	2097941
2015-10-21	15.23	1.5422	249528139	3605846
2015-10-21	8.77	0	0	1834628
2015-10-21	16.19	1.9794	203115981	5301599
2015-10-21	20.2	6.0699	92566199	2167565
2015-10-21	4.67	1.614	43739921	644360
2015-10-21	3.19	0.2064	606820560	3233561
2015-10-21	32.85	1.2343	133704957	4145585
2015-10-21	6.67	0.8849	347346400	3443738
2015-10-21	42.69	1.4403	30036415	1343453
2015-10-21	8.28	2.1478	111683959	2099786
2015-10-21	13.16	2.7013	461718336	8151746
2015-10-21	4.77	0.1467	395609280	3169868
2015-10-21	4.99	1.9341	185293607	3031079
2015-10-21	25.2	0.6078	38212306	1466375
2015-10-21	7.79	0	0	3481565
2015-10-21	27.18	0.1547	32210357	2055776
2015-10-21	11.36	0.9986	60191113	1298399
2015-10-21	6.59	2.3098	690635872	6736523
2015-10-21	8.98	9.6417	318177472	4395497
2015-10-21	18.32	1.7583	95718233	2387255
2015-10-21	11.23	0	0	4387451
2015-10-21	14.615	2.4246	555672512	12108515
2015-10-21	18.19	1.6691	57048355	1700798
2015-10-21	15.27	1.5996	187905192	3252911
2015-10-21	16.6	0.7457	22075154	1304582
2015-10-21	4.33	0.9116	362892816	2518304
2015-10-21	8.92	0.1143	185126184	5733158
2015-10-21	6.41	0.9889	90507231	1900634
2015-10-21	3.73	3.6306	573766144	3986222
2015-10-21	7.02	1.598	100510388	2897798
2015-10-21	5.5	1.3306	127652324	2619482
2015-10-21	10.46	11.8921	462723424	5025128
2015-10-21	4.03	0.3139	661666704	5555327
2015-10-21	10.81	3.9072	701644752	10006430
2015-10-21	6.59	0.867	276608512	2267492
2015-10-21	32.9745	2.0016	5393629	642209
2015-10-22	11.33	0.6971	82280573	3045479
2015-10-22	13.35	0.4654	45233418	4276634
2015-10-22	17.21	2.177	73198068	2839739
2015-10-22	8.33	2.494	77625584	1505255
2015-10-22	9.37	2.0586	67485134	3415919
2015-10-22	26.95	0.7858	17596734	1680242
2015-10-22	67.38	0.3529	3675222	1306049
2015-10-22	15.38	0.9722	32932266	1962617
2015-10-22	17.6	1.2549	74959580	3368255
2015-10-22	2.96969	2.5188	588224960	5824436
2015-10-22	15.29	0.81	47945968	1889564
2015-10-22	25.73	0	0	2307416
2015-10-22	18.85	0.5471	9942420	982238
2015-10-22	16.39	11.4741	575748416	7932191
2015-10-22	42.41	0.4869	9372143	835754
2015-10-22	60	0.1369	1680968	762422
2015-10-22	34.25	0.657	20732226	1650803
2015-10-22	61.44	4.0595	30610723	2419358
2015-10-22	16.49	2.3702	28442327	2661179
2015-10-22	96.51	7.7004	9240455	1532831
2015-10-22	53.44	10.8463	140053353	25040444
2015-10-22	49.79	6.4032	70004160	4133939
2015-10-22	15.9	0	0	11581880
2015-10-22	4.12	1.6713	263097721	6385631
2015-10-22	9.32	0.2467	25908563	1494869
2015-10-22	10.61	0.553	43051196	1449167
2015-10-22	8.6754	0.4401	130067006	4606763
2015-10-22	7.41	0.2303	52408750	2682752
2015-10-22	5.86	0.2809	46132278	2493086
2015-10-22	7.81	2.2854	58374317	1888259
2015-10-22	5.1	0.1517	144950879	4502633
2015-10-22	15.35	1.9609	192455897	8106755
2015-10-22	6.85	1.4971	113687077	4374698
2015-10-22	18.29	0.2094	43201464	3403382
2015-10-22	8.59	0.783	84214636	3078536
2015-10-22	7.09	1.1677	247513146	4313984
2015-10-22	17.77	0	0	2053931
2015-10-22	15.63	7.2015	159816600	3244586
2015-10-22	8.32	2.0709	161162096	2775119
2015-10-22	38.23	1.9823	27318772	2844167
2015-10-22	48.82	0.5994	11678576	892985
2015-10-22	25.37	0.5747	15204080	1195007
2015-10-22	24.6	1.1697	20576794	1502933
2015-10-22	15.57	0.967	14806941	863267
2015-10-22	22.54	4.3278	70605806	816836
2015-10-22	17.34	2.2953	100934358	2746670
2015-10-22	202.53	0.1888	2372030	1743944
2015-10-22	18.02	0.4454	17812685	1821470
2015-10-22	36.04	1.3946	22039566	1620347
2015-10-22	9.92	0	0	1598297
2015-10-22	16.0535	2.6554	99116894	2615135
2015-10-22	4.24	0.9653	171965370	5183159
2015-10-22	14.94	1.0356	83799940	3769691
2015-10-22	9.21	2.5151	170676199	2855876
2015-10-22	15.52	1.6256	97788993	2550623
2015-10-22	51.88	3.9576	54027450	2474492
2015-10-22	14.35	0	0	1183640
2015-10-22	20.4752	2.6918	26918464	2274611
2015-10-22	18.8282	6.8006	40599553	2046884
2015-10-22	19.1	0.6526	31344981	1841324
2015-10-22	9.22	0.325	48313478	1773284
2015-10-22	8.16	0	0	2146145
2015-10-22	15.36	0.1638	27012540	2156369
2015-10-22	9.46	1.966	163751698	2101397
2015-10-22	15.02	0.7065	114301104	3607007
2015-10-22	8.77	0	0	1830362
2015-10-22	16.01	1.0709	109883693	5322299
2015-10-22	20.58	3.3375	50896641	2163191
2015-10-22	4.8	1.1328	30699738	643226
2015-10-22	3.15	0.1064	312783216	3237719
2015-10-22	32.86	0.6589	71371479	4147277
2015-10-22	6.53	0.4463	175190832	3451118
2015-10-22	43.44	0.9603	20026849	1356548
2015-10-22	8.40232	1.0507	54638872	2099696
2015-10-22	13.14	1.4831	253504982	8206970
2015-10-22	4.65	0.0965	260276992	3193511
2015-10-22	5.18	1.5938	152690681	3028208
2015-10-22	24.85	0.3798	23878521	1469696
2015-10-22	7.79	0	0	3476939
2015-10-22	27.09	0.0847	17638729	2056388
2015-10-22	11.7	0.5703	34378655	1296203
2015-10-22	6.44	0.905	270591712	6758951
2015-10-22	9.02	5.1308	169316817	4433459
2015-10-22	18.14	0.8475	46137817	2386310
2015-10-22	11.23	0	0	4379576
2015-10-22	14.4565	1.0557	241949313	12119549
2015-10-22	18.59	1.2855	43938256	1700105
2015-10-22	15.42	1.1841	139104369	3335666
2015-10-22	16.86	0.462	13676808	1303241
2015-10-22	4.2	0.5498	218857491	2529716
2015-10-22	8.82	0.0524	84805701	5741321
2015-10-22	6.57	0.6064	55496953	1900256
2015-10-22	3.77	1.7851	282112864	4023293
2015-10-22	7.19	1.06	66673011	2895809
2015-10-22	5.54	1.1761	112830104	2623550
2015-10-22	10.79	9.1103	354481552	5030960
2015-10-22	3.94	0.1379	290685664	5568647
2015-10-22	11.07	2.1611	388080512	10006556
2015-10-22	6.5	0.442	141021205	2288219
2015-10-22	35.299	2.9234	7877410	642875
2015-10-23	11.47	0.7942	93742511	3045659
2015-10-23	13.74	0.6952	67564569	4272188
2015-10-23	17.63	2.183	73399381	2834843
2015-10-23	8.58	3.0263	94193806	1506929
2015-10-23	9.53	2.1639	70937396	3411113
2015-10-23	27.58	0.8783	19668186	1677425
2015-10-23	68.93	0.5129	5340665	1305806
2015-10-23	15.44	1.2826	43448616	1958594
2015-10-23	18.2	1.7461	104296331	3370865
2015-10-23	3.08927	4.5016	1051293328	5820710
2015-10-23	15.72	0.7833	46366173	1887422
2015-10-23	25.73	0	0	2304356
2015-10-23	19.36	0.9783	17780371	980087
2015-10-23	16.28	9.6523	484335552	7976372
2015-10-23	42.67	0.5984	11518394	832730
2015-10-23	61.4	0.289	3550115	761189
2015-10-23	34.15	0.9829	31016470	1652261
2015-10-23	62.69	4.0011	30170312	2432435
2015-10-23	16.8	2.8064	33677171	2656760
2015-10-23	101.3	9.1575	10988999	1531418
2015-10-23	53.45	8.8907	114801087	25093328
2015-10-23	49.11	5.535	60512329	4133390
2015-10-23	15.9	0	0	11589962
2015-10-23	4.14	1.3054	205498182	6387179
2015-10-23	9.38	0.221	23209022	1492403
2015-10-23	10.64	0.3734	29072962	1446413
2015-10-23	8.65557	0.3018	89185813	4605530
2015-10-23	7.4	0.2802	63770858	2676299
2015-10-23	5.92	0.293	48117830	2487470
2015-10-23	7.89	2.6093	66647432	1883399
2015-10-23	5.13	0.1648	157450110	4497773
2015-10-23	15.7	2.133	209349571	8099960
2015-10-23	6.92	1.3595	103239226	4367543
2015-10-23	18.19	0.2248	46374401	3399503
2015-10-23	9.09	1.826	196393752	3073136
2015-10-23	6.96	1.0064	213319000	4310573
2015-10-23	17.77	0	0	2049665
2015-10-23	15.61	6.5204	144701728	3273512
2015-10-23	8.19	1.7058	132745715	2782940
2015-10-23	38.66	2.0309	27987614	2839577
2015-10-23	48.98	1.0359	20182999	892544
2015-10-23	26.14	0.6993	18501414	1192037
2015-10-23	24.82	1.1094	19516866	1500539
2015-10-23	15.51	0.9954	15241283	864131
2015-10-23	23.97	5.4723	89277358	825890
2015-10-23	17.37	2.133	93798894	2753753
2015-10-23	210.98	0.448	5627734	1743035
2015-10-23	18.35	0.6095	24378009	1817249
2015-10-23	36.84	1.9281	30470910	1612553
2015-10-23	9.92	0	0	1593608
2015-10-23	16.3313	2.5271	94327552	2609168
2015-10-23	4.26	1.0477	186655444	5172647
2015-10-23	15.2	1.0719	86740655	3761735
2015-10-23	9.17	2.6021	176577494	2848910
2015-10-23	15.67	1.7207	103513803	2545304
2015-10-23	50.97	3.8424	52454396	2482322
2015-10-23	14.35	0	0	1182461
2015-10-23	20.4653	4.0804	40804197	2268833
2015-10-23	19.4436	7.5104	44837262	2041601
2015-10-23	19.15	0.5852	28108947	1837571
2015-10-23	9.22	0.3205	47655136	1768109
2015-10-23	8.16	0	0	2143544
2015-10-23	15.4	0.1595	26296176	2152454
2015-10-23	9.4	1.8395	153213931	2156387
2015-10-23	15.1	0.5432	87881235	3601994
2015-10-23	8.77	0	0	1824935
2015-10-23	15.75	0.6766	69424358	5307962
2015-10-23	21.28	4.1909	63911885	2152508
2015-10-23	4.91	1.1731	31791341	642047
2015-10-23	3.16	0.0884	259948542	3234299
2015-10-23	33.73	0.9175	99386427	4140446
2015-10-23	6.49	0.3356	131715097	3445988
2015-10-23	44.57	0.9675	20176194	1352786
2015-10-23	8.61873	1.2242	63660176	2096627
2015-10-23	12.89	0.9451	161535092	8192102
2015-10-23	4.61	0.0762	205449506	3204158
2015-10-23	5.25	1.4902	142764482	3025616
2015-10-23	25.37	0.4248	26702834	1465601
2015-10-23	7.79	0	0	3470639
2015-10-23	27.42	0.0923	19229953	2051339
2015-10-23	12.02	0.6291	37921693	1294547
2015-10-23	6.41	0.671	200637646	6747701
2015-10-23	8.91	2.92	96359864	4423082
2015-10-23	18.14	0.7944	43244846	2379425
2015-10-23	11.23	0	0	4369973
2015-10-23	14.3078	0.874	200307227	12098219
2015-10-23	18.99	1.1576	39566179	1697207
2015-10-23	15.04	0.7016	82416852	3323777
2015-10-23	17.08	0.4312	12764459	1299740
2015-10-23	4.17	0.3716	147938737	2528582
2015-10-23	8.83	0.0466	75521662	5732906
2015-10-23	6.63	0.5865	53674822	1895207
2015-10-23	3.78	1.4451	228381377	4020188
2015-10-23	7.33	1.1349	71383765	2893163
2015-10-23	5.56	0.8096	77674625	2624648
2015-10-23	10.76	7.8557	305666256	5043416
2015-10-23	3.95	0.1228	258748570	5565029
2015-10-23	11.13	1.9471	349660352	9996458
2015-10-23	6.49	0.3933	125483335	2282477
2015-10-23	35.1421	1.7829	4804078	651362
2015-10-26	11.52	0.92	108591754	3050465
2015-10-26	13.67	0.8029	78036045	4275662
2015-10-26	17.81	2.128	71551399	2832098
2015-10-26	8.56	2.7463	85477753	1514822
2015-10-26	9.71	3.0469	99885346	3409070
2015-10-26	27.8	0.9889	22144343	1676183
2015-10-26	68.7	0.2848	2966080	1308551
2015-10-26	15.84	1.9391	65686723	1949999
2015-10-26	17.95	1.4044	83889526	3383762
2015-10-26	3.06934	3.3988	793730192	5842985
2015-10-26	16.1	1.3355	79050437	1886963
2015-10-26	25.73	0	0	2300720
2015-10-26	19.65	1.3726	24945734	979862
2015-10-26	16.12	6.1058	306379600	7994858
2015-10-26	42	0.4732	9108282	832604
2015-10-26	61	0.1998	2454112	760811
2015-10-26	33.99	0.9389	29629572	1652945
2015-10-26	68.96	8.4007	63345853	2450201
2015-10-26	16.75	5.4448	65337422	2668496
2015-10-26	98	6.2291	7474868	1534613
2015-10-26	52.2	8.9365	115393391	25161008
2015-10-26	50.32	5.2217	57087621	4126091
2015-10-26	16.28	0.5417	101041055	11609186
2015-10-26	4.09	1.1852	186570631	6379043
2015-10-26	9.39	0.3278	34421416	1488524
2015-10-26	10.67	0.4878	37977171	1442624
2015-10-26	8.6754	0.2738	80923060	4596746
2015-10-26	7.43	0.2707	61589146	2665454
2015-10-26	5.93	0.3328	54658686	2480414
2015-10-26	7.92	2.5179	64314122	1875776
2015-10-26	5.13	0.1889	180490789	4489286
2015-10-26	15.85	3.5236	345830048	8098304
2015-10-26	7.04	1.8501	140488046	4358579
2015-10-26	18.07	0.316	65191820	3390242
2015-10-26	8.97	1.7079	183694228	3093395
2015-10-26	6.83	0.8731	185064960	4297676
2015-10-26	17.77	0	0	2044598
2015-10-26	15.22	4.1558	92224721	3282143
2015-10-26	8.11	1.3767	107139576	2772023
2015-10-26	38.89	2.4148	33278938	2832125
2015-10-26	51.95	1.23	23964971	897233
2015-10-26	26.16	0.8787	23247208	1194485
2015-10-26	25.64	1.4697	25855108	1493897
2015-10-26	15.63	1.0849	16612563	861557
2015-10-26	23.21	4.7478	77457226	838697
2015-10-26	17.24	1.5848	69691467	2753897
2015-10-26	217.73	0.3451	4334626	1754636
2015-10-26	18.34	0.6853	27408226	1813892
2015-10-26	35.72	2.0173	31880799	1599854
2015-10-26	9.92	0	0	1587551
2015-10-26	16.5992	2.9771	111125181	2602364
2015-10-26	4.27	1.0286	183249067	5157500
2015-10-26	15.43	1.9024	153945311	3757379
2015-10-26	9.37	3.5403	240243566	2836823
2015-10-26	15.77	1.5418	92746774	2541389
2015-10-26	50.13	2.5031	34170940	2469614
2015-10-26	14.35	0	0	1180580
2015-10-26	20.9528	4.4262	44262140	2262524
2015-10-26	19.6123	6.857	40936177	2038289
2015-10-26	19.88	1.2118	58204290	1833728
2015-10-26	9.33	0.4499	66892912	1761179
2015-10-26	8.16	0	0	2139926
2015-10-26	15.67	0.251	41398268	2149250
2015-10-26	9.18	1.2478	103933203	2160635
2015-10-26	15.15	0.7823	126576797	3596378
2015-10-26	8.77	0	0	1816988
2015-10-26	15.71	0.6959	71404895	5289863
2015-10-26	21.65	6.3426	96725159	2150528
2015-10-26	4.95	1.3488	36553806	640535
2015-10-26	3.17	0.0913	268570112	3230015
2015-10-26	33.57	1.963	212648098	4139465
2015-10-26	6.48	0.3026	118782396	3434216
2015-10-26	44.61	1.14	23774272	1351895
2015-10-26	8.81632	2.0872	108536693	2095466
2015-10-26	12.85	0.7771	132834399	8167505
2015-10-26	4.62	0.0522	140614465	3200792
2015-10-26	5.4	2.4338	233166794	3021296
2015-10-26	25.53	0.3847	24183287	1462631
2015-10-26	7.79	0	0	3460433
2015-10-26	27.54	0.1195	24877661	2046659
2015-10-26	12.29	0.8289	49966295	1297733
2015-10-26	6.42	0.7056	210962160	6728090
2015-10-26	8.92	3.0849	101801036	4407098
2015-10-26	18.7	1.5168	82573080	2373368
2015-10-26	11.23	0	0	4356077
2015-10-26	14.2484	0.7917	181429793	12067844
2015-10-26	19.33	1.5384	52584048	1694435
2015-10-26	15.04	0.636	74713094	3304238
2015-10-26	17.18	0.4031	11932967	1294421
2015-10-26	4.17	0.3334	132731256	2522210
2015-10-26	8.89	0.0594	96119183	5714996
2015-10-26	6.63	0.5486	50205074	1885001
2015-10-26	3.77	1.3035	205996737	4015157
2015-10-26	7.44	2.2052	138701293	2890634
2015-10-26	5.58	0.9308	89294566	2620544
2015-10-26	10.65	7.0973	276156480	5030060
2015-10-26	3.94	0.1099	231560004	5555831
2015-10-26	11.1	1.9791	355399632	9968126
2015-10-26	6.45	0.3435	109606689	2275385
2015-10-26	34.3182	3.7339	10061270	654737
2015-10-27	11.48	0.4917	58043637	3050924
2015-10-27	13.69	0.3546	34463302	4273718
2015-10-27	17.61	1.8408	61893310	2830973
2015-10-27	8.43	2.0598	64111977	1512239
2015-10-27	9.59	1.8837	61753112	3410177
2015-10-27	27.38	0.8664	19402375	1675013
2015-10-27	68.02	0.2145	2233791	1307894
2015-10-27	15.74	1.1221	38012555	1951421
2015-10-27	17.58	1.4656	87543415	3382718
2015-10-27	3.03945	2.8301	660930320	5843741
2015-10-27	15.98	0.675	39952982	1887908
2015-10-27	25.73	0	0	2299712
2015-10-27	19.26	1.1044	20071042	980915
2015-10-27	16.15	7.1159	357062768	7992788
2015-10-27	41.9	0.403	7757485	831281
2015-10-27	61.07	0.1471	1807271	760217
2015-10-27	33.89	0.821	25909068	1652144
2015-10-27	68.35	3.9158	29527522	2481611
2015-10-27	16.46	3.5185	42221540	2669270
2015-10-27	101	7.0238	8428561	1537394
2015-10-27	57.42	11.3836	146991076	25193354
2015-10-27	51.4	6.7913	74247351	4127477
2015-10-27	16.32	0.4017	74933996	11616611
2015-10-27	4.05	0.8488	133621071	6375416
2015-10-27	9.26	0.2403	25230411	1487426
2015-10-27	10.63	0.3567	27771515	1441940
2015-10-27	8.61591	0.2228	65855266	4594415
2015-10-27	7.3	0.2289	52092026	2663186
2015-10-27	5.88	0.2253	37010719	2478245
2015-10-27	7.82	1.9947	50949838	1873913
2015-10-27	5.09	0.1469	140374679	4487108
2015-10-27	15.74	1.9468	191073746	8097809
2015-10-27	6.95	1.3623	103449073	4358327
2015-10-27	18.04	0.1815	37451195	3387776
2015-10-27	8.82	0.8719	93772404	3092819
2015-10-27	6.77	0.6501	137800134	4293653
2015-10-27	17.77	0	0	2042861
2015-10-27	15.19	2.9623	65739739	3278372
2015-10-27	8.05	1.0772	83826193	2768144
2015-10-27	42.14	5.3463	73677902	2829785
2015-10-27	51.45	0.8504	16568340	902984
2015-10-27	25.6	0.4882	12916526	1193810
2015-10-27	28.2	2.3711	41712254	1494293
2015-10-27	16	1.2346	18904883	861296
2015-10-27	22.81	4.9666	81027582	837689
2015-10-27	16.97	1.2878	56632057	2750648
2015-10-27	215.25	0.1797	2257279	1758011
2015-10-27	18.17	0.4186	16742627	1812425
2015-10-27	35.36	1.0504	16599999	1594364
2015-10-27	9.92	0	0	1585796
2015-10-27	17.0159	2.8903	107888005	2601392
2015-10-27	4.22	0.7726	137638232	5153954
2015-10-27	15.25	1.1177	90443806	3756668
2015-10-27	9.21	2.1246	144177512	2837003
2015-10-27	15.63	1.1427	68739810	2541740
2015-10-27	52.18	3.1905	43554629	2466104
2015-10-27	14.35	0	0	1180157
2015-10-27	21.0722	2.9547	29546759	2263046
2015-10-27	20.0193	7.896	47139101	2037884
2015-10-27	20.01	0.6601	31706057	1838471
2015-10-27	9.25	0.2523	37502471	1760441
2015-10-27	8.16	0	0	2138873
2015-10-27	15.41	0.1682	27729771	2149439
2015-10-27	9.06	0.9895	82415784	2156378
2015-10-27	15.14	0.4834	78215386	3594425
2015-10-27	8.77	0	0	1814630
2015-10-27	15.49	0.4864	49915052	5285750
2015-10-27	21.58	3.4939	53282160	2150465
2015-10-27	4.86	1.4234	38574671	640895
2015-10-27	3.15	0.077	226456249	3228674
2015-10-27	34.37	1.1699	126733683	4138286
2015-10-27	6.47	0.2519	98886744	3431111
2015-10-27	44.29	0.7839	16347360	1351202
2015-10-27	8.70341	1.1311	58818720	2095754
2015-10-27	12.61	0.6915	118192793	8162420
2015-10-27	4.63	0.0637	171854866	3199091
2015-10-27	5.3	1.379	132118984	3023456
2015-10-27	25.4	0.2675	16818987	1461578
2015-10-27	7.79	0	0	3457814
2015-10-27	27.61	0.063	13110805	2045390
2015-10-27	12.07	0.5364	32335349	1299236
2015-10-27	6.36	0.5482	163907311	6727829
2015-10-27	8.76	2.8243	93201532	4404398
2015-10-27	18.56	0.7336	39934366	2375015
2015-10-27	11.23	0	0	4351784
2015-10-27	14.0304	0.7596	174089690	12059708
2015-10-27	19.23	0.9644	32962819	1693922
2015-10-27	15.21	0.5485	64433346	3301475
2015-10-27	17.56	0.5889	17432743	1293386
2015-10-27	4.14	0.241	95923383	2520680
2015-10-27	8.81	0.0401	64998350	5713106
2015-10-27	6.55	0.5096	46634708	1881815
2015-10-27	3.73	0.9508	150263012	4012826
2015-10-27	7.35	1.1743	73861525	2890499
2015-10-27	5.52	0.5653	54236470	2619266
2015-10-27	10.54	6.6238	257730971	5024102
2015-10-27	3.92	0.0864	182087490	5552582
2015-10-27	12.02	5.5194	991158256	9961025
2015-10-27	6.4	0.2438	77779175	2273036
2015-10-27	33.8572	1.212	3265832	653972
2015-10-28	11.27	0.4615	54481117	3050258
2015-10-28	13.66	0.3541	34416490	4269524
2015-10-28	17.75	2.9179	98107743	2828498
2015-10-28	8.13	1.5049	46840768	1507046
2015-10-28	9.55	2.1928	71884407	3410420
2015-10-28	26.79	1.1026	24692178	1672223
2015-10-28	67.29	0.1944	2024844	1306130
2015-10-28	15.33	0.9504	32194358	1950413
2015-10-28	17.3	1.1296	67472938	3377255
2015-10-28	2.97965	2.0022	467574880	5836433
2015-10-28	15.45	0.5855	34659539	1887233
2015-10-28	25.73	0	0	2297399
2015-10-28	18.56	0.9005	16365688	979736
2015-10-28	15.4	5.4046	271194512	7996811
2015-10-28	41.02	0.3387	6519664	828734
2015-10-28	60.81	0.2002	2458891	759002
2015-10-28	33.58	0.862	27202440	1649957
2015-10-28	68.81	4.1077	30974625	2507522
2015-10-28	16.1	2.1807	26168454	2662079
2015-10-28	97.01	6.7876	8145098	1544324
2015-10-28	55.01	10.6469	137478122	25292372
2015-10-28	48.83	5.4164	59215184	4139042
2015-10-28	16.31	0.3979	74226285	11645501
2015-10-28	4	0.8207	129192897	6367703
2015-10-28	9.27	0.2601	27314270	1484159
2015-10-28	10.51	0.287	22344799	1440068
2015-10-28	8.56633	0.227	67097194	4589033
2015-10-28	7.15	0.1777	40435251	2656004
2015-10-28	5.84	0.2603	42751321	2473133
2015-10-28	7.69	1.7784	45424353	1868063
2015-10-28	5.06	0.1817	173638858	4481852
2015-10-28	15.25	1.5766	154733507	8091104
2015-10-28	6.81	1.051	79808023	4354052
2015-10-28	17.86	0.1723	35544195	3381845
2015-10-28	8.61	0.6939	74631241	3087041
2015-10-28	6.59	0.6032	127856656	4283186
2015-10-28	17.77	0	0	2037857
2015-10-28	14.72	2.1898	48595260	3272369
2015-10-28	7.99	1.4652	114027768	2761286
2015-10-28	39.45	3.6207	49897071	2844194
2015-10-28	51.87	0.8467	16497732	907295
2015-10-28	24.7	0.5006	13244693	1190507
2015-10-28	26.42	1.99	35007159	1509665
2015-10-28	15.81	1.1159	17086594	862628
2015-10-28	21.96	3.7326	60894740	834179
2015-10-28	16.9	1.2473	54848559	2743313
2015-10-28	212.44	0.1318	1655922	1757966
2015-10-28	17.77	0.4028	16110674	1808780
2015-10-28	34.54	0.9872	15601568	1582493
2015-10-28	9.92	0	0	1581161
2015-10-28	16.1725	2.2892	85450123	2600465
2015-10-28	4.14	0.8049	143396070	5142911
2015-10-28	14.64	0.8384	67847975	3752609
2015-10-28	9.04	1.9452	132003988	2833511
2015-10-28	15.34	1.1578	69648512	2539823
2015-10-28	49.02	2.4139	32953646	2467310
2015-10-28	14.35	0	0	1178438
2015-10-28	20.5648	2.3922	23922117	2262173
2015-10-28	19.1161	7.9997	47758387	2038649
2015-10-28	19.12	0.5486	26348280	1840883
2015-10-28	9.19	0.2585	38436473	1757219
2015-10-28	8.16	0	0	2135651
2015-10-28	15.19	0.1252	20643972	2147405
2015-10-28	8.87	0.7901	65811216	2147963
2015-10-28	15.09	0.6165	99747831	3591788
2015-10-28	8.77	0	0	1808411
2015-10-28	15.27	0.4542	46606005	5274842
2015-10-28	20.86	2.8578	43581149	2144264
2015-10-28	4.82	1.457	39485490	640094
2015-10-28	3.15	0.0668	196550502	3225911
2015-10-28	33.55	0.6192	67072585	4140113
2015-10-28	6.41	0.2122	83293344	3423425
2015-10-28	42.52	0.5594	11665545	1348070
2015-10-28	8.41173	1.2234	63617443	2094674
2015-10-28	12.38	0.5818	99436003	8147507
2015-10-28	4.61	0.0658	177382834	3199604
2015-10-28	5.33	2.3	220351021	3023717
2015-10-28	24.8	0.2077	13056146	1459256
2015-10-28	7.79	0	0	3450281
2015-10-28	26.89	0.0614	12784668	2042042
2015-10-28	11.77	0.484	29172900	1301360
2015-10-28	6.22	0.4216	126051319	6718307
2015-10-28	8.47	2.2224	73340827	4396469
2015-10-28	17.48	0.8706	47391462	2373647
2015-10-28	11.23	0	0	4339742
2015-10-28	13.9214	0.6507	149121406	12035372
2015-10-28	18.48	0.772	26387452	1691555
2015-10-28	14.42	0.4295	50459379	3296552
2015-10-28	16.99	0.4391	12999719	1292639
2015-10-28	4.13	0.2827	112543565	2516252
2015-10-28	8.79	0.0515	83441687	5705456
2015-10-28	6.44	0.4051	37072773	1875083
2015-10-28	3.71	1.0488	165754946	4005149
2015-10-28	7.18	0.8779	55218442	2889428
2015-10-28	5.49	0.6302	60460597	2616071
2015-10-28	10.26	4.9371	192102793	5007434
2015-10-28	3.91	0.1096	230932548	5544734
2015-10-28	11.26	3.7971	681881440	9997628
2015-10-28	6.43	0.353	112609288	2268311
2015-10-28	33.4453	1.0193	2746702	652208
2015-10-29	11.27	0.2683	31670368	3049808
2015-10-29	13.62	0.287	27891776	4270406
2015-10-29	17.91	1.8395	61848483	2839532
2015-10-29	8.26	1.9473	60608783	1504913
2015-10-29	9.57	1.3394	43908586	3413120
2015-10-29	27.76	1.4313	32052941	1675706
2015-10-29	68.12	0.1987	2069003	1305293
2015-10-29	15.53	0.7714	26130813	1947650
2015-10-29	17.5	0.7465	44589162	3374717
2015-10-29	2.98962	1.5455	360917472	5831987
2015-10-29	15.45	0.5493	32514464	1885487
2015-10-29	25.73	0	0	2296904
2015-10-29	18.81	0.584	10613490	978602
2015-10-29	15.96	7.0082	351658896	7994462
2015-10-29	41.5	0.4346	8364192	827204
2015-10-29	62.85	0.3452	4239912	758111
2015-10-29	33.53	0.5899	18614112	1650011
2015-10-29	68.89	2.4967	18826372	2511851
2015-10-29	16.19	1.4788	17745088	2660135
2015-10-29	96.16	4.0103	4812358	1546304
2015-10-29	55.01	8.2606	106666035	25336175
2015-10-29	48.52	4.0691	44485824	4142453
2015-10-29	16.59	0.4061	75760565	11657921
2015-10-29	3.98	0.5829	91765264	6364922
2015-10-29	9.19	0.1292	13566403	1482755
2015-10-29	10.53	0.1986	15458386	1439240
2015-10-29	8.50685	0.2005	59244735	4586540
2015-10-29	7.16	0.1569	35708466	2650973
2015-10-29	5.78	0.2363	38804126	2471153
2015-10-29	7.77	1.8483	47210541	1867487
2015-10-29	5.07	0.1189	113611129	4482329
2015-10-29	15.29	1.2648	124138443	8086424
2015-10-29	6.81	0.751	57030431	4350038
2015-10-29	17.81	0.1318	27189186	3379919
2015-10-29	8.66	0.4093	44022476	3082343
2015-10-29	6.64	0.4517	95743431	4278569
2015-10-29	17.77	0	0	2036570
2015-10-29	14.8	1.8147	40271754	3270002
2015-10-29	7.98	0.7819	60852870	2763086
2015-10-29	39.06	2.2497	31004146	2843051
2015-10-29	53.46	0.6481	12627228	912236
2015-10-29	24.94	0.3884	10275607	1188068
2015-10-29	26.91	1.6448	28935199	1510961
2015-10-29	16.09	0.7273	11135950	862052
2015-10-29	22.13	2.7709	45206350	833873
2015-10-29	17.02	0.8606	37843595	2746139
2015-10-29	213	0.1071	1345435	1757246
2015-10-29	17.82	0.2781	11122694	1806827
2015-10-29	34.32	0.9725	15369760	1574717
2015-10-29	9.92	0	0	1578893
2015-10-29	16.5496	2.1957	81958962	2598377
2015-10-29	4.15	0.5175	92190025	5137304
2015-10-29	14.62	0.7051	57057270	3749297
2015-10-29	9.08	1.3861	94061143	2829857
2015-10-29	15.56	1.079	64905886	2537996
2015-10-29	49.02	2.2064	30120950	2465429
2015-10-29	14.35	0	0	1177727
2015-10-29	20.1867	2.1785	21785064	2260877
2015-10-29	19.6818	6.4562	38543360	2038874
2015-10-29	18.88	0.5109	24536781	1839002
2015-10-29	9.24	0.3434	51053782	1756688
2015-10-29	8.16	0	0	2134166
2015-10-29	15.22	0.0882	14544593	2144786
2015-10-29	8.94	0.4813	40086842	2145281
2015-10-29	15.07	0.3779	61146033	3592454
2015-10-29	8.77	0	0	1805342
2015-10-29	15.29	0.2997	30757073	5269316
2015-10-29	20.81	2.0526	31302287	2138549
2015-10-29	4.82	0.9503	25752657	640157
2015-10-29	3.13	0.0506	148840396	3224120
2015-10-29	33.38	0.4802	52017325	4142021
2015-10-29	6.36	0.1799	70608703	3419825
2015-10-29	42	0.884	18434915	1345829
2015-10-29	8.32705	0.9814	51032232	2092937
2015-10-29	12.33	0.4353	74400921	8140892
2015-10-29	4.58	0.049	132176820	3200639
2015-10-29	5.25	1.3592	130218863	3029252
2015-10-29	24.63	0.2255	14174891	1457330
2015-10-29	7.79	0	0	3446843
2015-10-29	26.57	0.1054	21952363	2041241
2015-10-29	11.88	0.3235	19499954	1300370
2015-10-29	6.2	0.3935	117652562	6711143
2015-10-29	8.51	1.6207	53484430	4390772
2015-10-29	17.27	0.7972	43395840	2370335
2015-10-29	11.23	0	0	4333892
2015-10-29	13.8421	0.5056	115862107	12024923
2015-10-29	18.6	0.6302	21539571	1689494
2015-10-29	14.29	0.2794	32822591	3290693
2015-10-29	17	0.2653	7853624	1290785
2015-10-29	4.11	0.1914	76190910	2515019
2015-10-29	8.82	0.0342	55365811	5711297
2015-10-29	6.47	0.3843	35172123	1871600
2015-10-29	3.69	0.7436	117518234	4002485
2015-10-29	7.22	0.7287	45831871	2887925
2015-10-29	5.48	0.3491	33490375	2614595
2015-10-29	10.35	4.3368	168745639	4999163
2015-10-29	3.89	0.0734	154649764	5541134
2015-10-29	11.25	1.8204	326910736	10000193
2015-10-29	6.36	0.1894	60439480	2270759
2015-10-29	33.3276	0.8899	2397904	651380
2015-10-30	11.36	0.454	53593072	3048305
2015-10-30	13.67	0.3069	29831792	4265843
2015-10-30	17.85	1.6713	56195415	2842232
2015-10-30	8.17	1.3841	43080409	1503923
2015-10-30	9.72	2.9524	96786612	3414209
2015-10-30	28.01	1.2845	28765588	1687676
2015-10-30	67.35	0.2515	2619405	1305140
2015-10-30	15.39	0.8631	29237014	1947119
2015-10-30	17.35	0.7536	45015217	3376031
2015-10-30	2.96969	1.4596	340869840	5828513
2015-10-30	15.66	1.2426	73551366	1883444
2015-10-30	25.73	0	0	2296319
2015-10-30	18.87	0.4183	7601536	977729
2015-10-30	16.26	7.718	387277264	8022470
2015-10-30	40.84	0.2603	5009913	825341
2015-10-30	62.52	0.1901	2334650	759947
2015-10-30	34.63	1.0602	33456589	1650200
2015-10-30	67.1	2.4289	18315035	2515154
2015-10-30	16.48	3.8228	45873184	2657426
2015-10-30	96	3.497	4196417	1546655
2015-10-30	53.42	7.9211	102281118	25378358
2015-10-30	47.85	3.2128	35123990	4145720
2015-10-30	16.39	0.2437	45465414	11676335
2015-10-30	3.94	0.5286	83204702	6359702
2015-10-30	9.15	0.124	13024551	1479011
2015-10-30	10.56	0.4599	35804475	1437548
2015-10-30	8.52667	0.3226	95322117	4582013
2015-10-30	7.14	0.1132	25761189	2646167
2015-10-30	5.67	0.2951	48464316	2466995
2015-10-30	7.74	1.4815	37841365	1867559
2015-10-30	5.03	0.1973	188536977	4479908
2015-10-30	15.87	3.7526	368307824	8082095
2015-10-30	6.71	0.7849	59602396	4345790
2015-10-30	17.93	0.2107	43475425	3376220
2015-10-30	8.72	0.6262	67346528	3079913
2015-10-30	6.61	0.4468	94715496	4272872
2015-10-30	17.77	0	0	2034437
2015-10-30	14.62	1.5613	34648626	3274322
2015-10-30	8.19	1.3072	101727189	2758091
2015-10-30	38.54	1.4941	20590840	2838785
2015-10-30	52.55	0.5302	10330340	920354
2015-10-30	25	0.4113	10881685	1187195
2015-10-30	26.28	1.0462	18403632	1513193
2015-10-30	15.88	0.4904	7509051	861494
2015-10-30	22.32	3.3171	54116994	835790
2015-10-30	16.65	0.9111	40062930	2749280
2015-10-30	213.86	0.0976	1225791	1757219
2015-10-30	17.76	0.4091	16362189	1804982
2015-10-30	34.71	1.0256	16208173	1565150
2015-10-30	9.92	0	0	1576292
2015-10-30	16.6389	2.6621	99368202	2603975
2015-10-30	4.11	0.5058	90106460	5131040
2015-10-30	14.84	1.3867	112213547	3745697
2015-10-30	8.94	2.0136	136640127	2826158
2015-10-30	15.93	4.3228	260045796	2558237
2015-10-30	48.76	1.3971	19072053	2467499
2015-10-30	14.35	0	0	1176773
2015-10-30	20.6443	4.1396	41395669	2257916
2015-10-30	19.2153	5.7855	34539270	2041133
2015-10-30	19.1	0.8191	39343407	1835969
2015-10-30	9.13	0.3664	54471297	1756481
2015-10-30	8.16	0	0	2131934
2015-10-30	15.09	0.1037	17105136	2142428
2015-10-30	8.94	0.4381	36488615	2141483
2015-10-30	15.27	0.8776	141991105	3589853
2015-10-30	8.77	0	0	1801472
2015-10-30	15.29	0.3547	36393924	5261891
2015-10-30	21.3	4.0097	61147774	2132663
2015-10-30	4.78	0.9405	25488416	640049
2015-10-30	3.14	0.0549	161541681	3221231
2015-10-30	33.49	0.4376	47407089	4139420
2015-10-30	6.35	0.1925	75543864	3413039
2015-10-30	42.5	0.972	20269566	1343201
2015-10-30	8.52464	1.6583	86229306	2090759
2015-10-30	12.31	0.4446	75998326	8131442
2015-10-30	4.57	0.043	115987539	3197381
2015-10-30	5.14	0.9059	86793370	3023933
2015-10-30	24.66	0.2774	17438928	1454945
2015-10-30	7.79	0	0	3442289
2015-10-30	26.49	0.0828	17239856	2039306
2015-10-30	11.69	0.3291	19835431	1299821
2015-10-30	6.21	0.3869	115684817	6702809
2015-10-30	8.55	1.85	61049829	4385138
2015-10-30	17.68	1.1018	59980628	2366996
2015-10-30	11.23	0	0	4325837
2015-10-30	13.7331	0.4637	106273920	12009227
2015-10-30	19.08	1.3109	44806187	1687910
2015-10-30	14.42	0.4157	48837453	3282629
2015-10-30	16.92	0.2761	8174282	1288886
2015-10-30	4.11	0.2071	82462542	2511392
2015-10-30	8.75	0.0432	69901412	5709776
2015-10-30	6.3	0.3729	34125534	1867676
2015-10-30	3.65	0.652	103037416	3995807
2015-10-30	7.37	1.6384	103054578	2885999
2015-10-30	5.48	0.4809	46131413	2612003
2015-10-30	10.36	4.1249	160499565	4993259
2015-10-30	3.88	0.0679	143049753	5534600
2015-10-30	11.06	1.3733	246621434	9990428
2015-10-30	6.4	0.2191	69917285	2266430
2015-10-30	33.2982	0.8692	2342115	650417
2015-11-02	11.14	0.4104	48443581	3047684
2015-11-02	13.56	0.3385	32898935	4263449
2015-11-02	17.38	1.6093	54110319	2843600
2015-11-02	8.03	1.1761	36606097	1499792
2015-11-02	9.42	1.9036	62404767	3420797
2015-11-02	28.38	1.2654	28336160	1696442
2015-11-02	66.97	0.2046	2130347	1307633
2015-11-02	15.05	0.9412	31884226	1944113
2015-11-02	17.64	1.6823	100484561	3378830
2015-11-02	2.88	2.178	508638256	5822735
2015-11-02	15.18	0.7663	45356731	1884569
2015-11-02	24.2	2.9634	112481371	2305193
2015-11-02	19.09	0.714	12977034	984353
2015-11-02	16.46	8.9872	450963088	8059559
2015-11-02	40.76	0.3737	7192398	823577
2015-11-02	63.4	0.2454	3014607	761468
2015-11-02	34.93	1.0296	32490352	1664897
2015-11-02	63.66	2.8849	21754084	2520194
2015-11-02	16.12	2.1464	25757085	2659883
2015-11-02	95.99	4.5186	5422311	1548041
2015-11-02	51.42	5.8266	75236320	25437866
2015-11-02	48.5	4.2539	46506450	4150409
2015-11-02	16.41	0.2044	38122791	11697845
2015-11-02	3.85	0.6914	108841437	6353555
2015-11-02	9.02	0.0925	9710831	1475312
2015-11-02	10.47	0.4301	33487787	1436684
2015-11-02	8.45727	0.2919	86256658	4579871
2015-11-02	7.09	0.1126	25631577	2641811
2015-11-02	5.55	0.1937	31805699	2462045
2015-11-02	7.67	1.3902	35510063	1865327
2015-11-02	4.94	0.15	143343576	4475579
2015-11-02	15.54	2.0457	200774572	8104622
2015-11-02	6.61	0.6949	52765328	4339616
2015-11-02	17.83	0.1334	27526694	3374276
2015-11-02	8.52	0.4833	51984532	3079157
2015-11-02	6.35	0.71	150494354	4264520
2015-11-02	17.77	0	0	2031566
2015-11-02	14.72	2.367	52527842	3269453
2015-11-02	7.96	0.7816	60823068	2765057
2015-11-02	37.63	1.4077	19399080	2833403
2015-11-02	51.51	0.5999	11687896	923765
2015-11-02	24.62	0.3755	9934490	1188194
2015-11-02	25.18	1.2375	21768998	1508909
2015-11-02	15.67	0.4177	6395909	858542
2015-11-02	22.32	0	0	847373
2015-11-02	16.17	0.7511	33030961	2745626
2015-11-02	212.56	0.1218	1529820	1758668
2015-11-02	17.57	0.2831	11321695	1803290
2015-11-02	34.93	1.4104	22289348	1555601
2015-11-02	9.92	0	0	1573808
2015-11-02	16.242	1.9072	71188369	2610986
2015-11-02	4.03	0.5451	97104533	5121707
2015-11-02	14.43	0.7065	57171277	3744113
2015-11-02	8.76	1.4712	99832721	2820389
2015-11-02	15.3	2.4322	146310468	2617916
2015-11-02	47.99	1.4658	20009642	2465024
2015-11-02	14.35	0	0	1176026
2015-11-02	19.6494	3.0317	30316736	2259563
2015-11-02	19.0764	6.5397	39042203	2037650
2015-11-02	18.46	0.5582	26808883	1834835
2015-11-02	9.03	0.1942	28872185	1753133
2015-11-02	8.16	0	0	2129333
2015-11-02	14.77	0.1071	17658768	2140970
2015-11-02	8.67	0.433	36068258	2142284
2015-11-02	15.11	0.4883	79009325	3592319
2015-11-02	8.77	0	0	1798142
2015-11-02	15.13	0.4369	44828623	5255978
2015-11-02	20.79	2.8917	44098053	2142959
2015-11-02	4.68	0.6155	16678937	639365
2015-11-02	3.11	0.0733	215639907	3218675
2015-11-02	33.02	0.5179	56104771	4138295
2015-11-02	6.23	0.1893	74311107	3406478
2015-11-02	41.14	0.6532	13621423	1343534
2015-11-02	8.29882	1.0646	55356609	2093135
2015-11-02	12.34	0.5237	89521458	8124611
2015-11-02	4.52	0.0429	115745633	3194069
2015-11-02	4.98	0.9636	92313177	3017750
2015-11-02	24.76	0.4239	26648502	1454126
2015-11-02	7.79	0	0	3436628
2015-11-02	25.63	0.0593	12358407	2036381
2015-11-02	11.69	0.4049	24406158	1298804
2015-11-02	6.17	0.3719	111186109	6695924
2015-11-02	8.47	1.8821	62109752	4382429
2015-11-02	17.04	0.81	44092808	2368706
2015-11-02	11.23	0	0	4317440
2015-11-02	13.6241	0.5314	121786726	11990093
2015-11-02	18.61	0.9356	31978224	1689629
2015-11-02	14.45	0.3875	45520147	3281162
2015-11-02	16.46	0.2494	7383058	1285709
2015-11-02	4.04	0.1768	70370141	2507423
2015-11-02	8.53	0.0445	72050975	5704079
2015-11-02	6.14	0.2796	25592905	1861808
2015-11-02	3.56	0.7371	116486422	3989849
2015-11-02	7.21	1.1478	72192823	2889797
2015-11-02	5.43	0.3844	36878748	2609069
2015-11-02	10.12	3.4058	132518683	4988156
2015-11-02	3.85	0.0801	168821399	5527895
2015-11-02	10.5	1.7993	323115680	9974300
2015-11-02	6.29	0.1371	43742417	2263370
2015-11-02	33.4649	1.0517	2833997	649625
2015-11-03	11.05	0.3315	39126518	3046505
2015-11-03	13.66	0.3062	29760421	4261226
2015-11-03	17.29	1.271	42733736	2841512
2015-11-03	8.05	0.7701	23968341	1497641
2015-11-03	9.41	1.4087	46181535	3419312
2015-11-03	28.18	0.6835	15305351	1702670
2015-11-03	66.06	0.1926	2006166	1307039
2015-11-03	14.8	0.7464	25283467	1943141
2015-11-03	17.47	0.8314	49663479	3401915
2015-11-03	2.88	1.2162	284032096	5821880
2015-11-03	15.23	0.6119	36222026	1883201
2015-11-03	24.07	1.0376	39383650	2322653
2015-11-03	19.18	0.4838	8793610	985064
2015-11-03	16.05	6.6258	332468224	8100320
2015-11-03	39.8	0.3248	6251778	823262
2015-11-03	64.97	0.264	3242740	762836
2015-11-03	33.96	0.6815	21506576	1668920
2015-11-03	65.49	2.6567	20033247	2517719
2015-11-03	16.28	1.752	21024162	2658839
2015-11-03	94.9	3.6529	4383433	1550345
2015-11-03	51.92	5.1108	65993879	25465127
2015-11-03	49.37	4.6825	51191776	4159211
2015-11-03	16.46	0.3243	60485065	11712542
2015-11-03	3.83	0.546	85953214	6350828
2015-11-03	9.09	0.122	12806757	1473233
2015-11-03	10.38	0.2889	22489905	1437350
2015-11-03	8.46719	0.2548	75306133	4578332
2015-11-03	7.14	0.119	27081026	2640650
2015-11-03	5.57	0.1264	20759815	2459921
2015-11-03	7.65	1.1012	28127512	1863914
2015-11-03	4.91	0.101	96517250	4472807
2015-11-03	15.77	1.7011	166954614	8102534
2015-11-03	6.59	0.5241	39799380	4336682
2015-11-03	17.9	0.1661	34258849	3373286
2015-11-03	8.43	0.4456	47929732	3077087
2015-11-03	6.33	0.3624	76822826	4260263
2015-11-03	17.77	0	0	2029883
2015-11-03	14.77	1.6617	36876913	3277112
2015-11-03	7.88	0.6123	47653498	2762105
2015-11-03	37.86	1.1208	15445504	2832017
2015-11-03	50.98	0.5186	10103368	923144
2015-11-03	24.43	0.2728	7216505	1187717
2015-11-03	24.88	0.9518	16743718	1511060
2015-11-03	15.59	0.4235	6484923	857030
2015-11-03	22.32	0	0	839804
2015-11-03	15.95	0.8208	36092398	2742548
2015-11-03	209.71	0.1845	2317329	1759001
2015-11-03	17.48	0.2958	11830319	1802030
2015-11-03	34.87	0.8491	13419154	1552649
2015-11-03	9.92	0	0	1572431
2015-11-03	16.3412	1.5957	59563383	2613812
2015-11-03	4.01	0.5618	100084363	5116271
2015-11-03	14.28	0.7734	62582665	3741062
2015-11-03	8.67	1.3615	92394761	2817302
2015-11-03	15.17	1.7058	102611919	2617088
2015-11-03	48.33	2.0056	27379783	2468093
2015-11-03	14.35	0	0	1175540
2015-11-03	19.54	2.0585	20584853	2257430
2015-11-03	20.0391	10.4781	62554303	2040746
2015-11-03	18.44	0.3609	17335649	1833125
2015-11-03	8.89	0.2185	32481709	1751441
2015-11-03	8.16	0	0	2128262
2015-11-03	14.78	0.0698	11504380	2138945
2015-11-03	8.68	0.2852	23758501	2139008
2015-11-03	15.06	0.3749	60653929	3590384
2015-11-03	8.77	0	0	1795838
2015-11-03	15.04	0.2856	29301070	5254268
2015-11-03	20.82	1.9044	29041477	2140934
2015-11-03	4.71	0.6818	18478116	638960
2015-11-03	3.07	0.0737	216745120	3219341
2015-11-03	33.02	0.3517	38103234	4136657
2015-11-03	6.17	0.1657	65049760	3403283
2015-11-03	40.96	0.6855	14294753	1342292
2015-11-03	8.34586	0.9106	47350110	2091974
2015-11-03	12.16	0.3922	67029959	8124674
2015-11-03	4.45	0.0511	137880154	3193430
2015-11-03	5.02	0.6546	62713176	3015365
2015-11-03	25	0.2203	13847617	1455071
2015-11-03	7.79	0	0	3433640
2015-11-03	25.73	0.0352	7334267	2034635
2015-11-03	11.72	0.2631	15860570	1299686
2015-11-03	6.09	0.3694	110438410	6692036
2015-11-03	8.33	1.4265	47072969	4381358
2015-11-03	16.9	0.7267	39557470	2367473
2015-11-03	11.23	0	0	4312643
2015-11-03	13.3665	0.4217	96635400	11985116
2015-11-03	18.42	0.9765	33375409	1689035
2015-11-03	14.54	0.3274	38465666	3284321
2015-11-03	16.44	0.1499	4436406	1283558
2015-11-03	3.98	0.2328	92675025	2504939
2015-11-03	8.47	0.0235	37982306	5698832
2015-11-03	6.15	0.1794	16422699	1858865
2015-11-03	3.56	0.5123	80967717	3987275
2015-11-03	7.37	1.3128	82570527	2890319
2015-11-03	5.34	0.6013	57688108	2607242
2015-11-03	10.09	2.9506	114807687	4982810
2015-11-03	3.81	0.0726	152914348	5526716
2015-11-03	10.47	0.9459	169861124	9967478
2015-11-03	6.26	0.1451	46305984	2261282
2015-11-03	33.1314	0.8296	2235414	649688
2015-11-04	11.69	1.1075	130724419	3045506
2015-11-04	14.08	0.7909	76865444	4259822
2015-11-04	18.28	2.7084	91065799	2839064
2015-11-04	8.41	2.1007	65382489	1497173
2015-11-04	10.35	6.6384	217622979	3419168
2015-11-04	29.35	1.2532	28064575	1700807
2015-11-04	68.39	0.562	5852537	1306229
2015-11-04	15.41	1.5589	52808877	1939928
2015-11-04	18.31	2.1503	128443358	3397424
2015-11-04	3	2.6344	615219136	5820323
2015-11-04	16.75	2.0321	120283464	1882868
2015-11-04	25.48	1.7941	68098992	2326352
2015-11-04	19.78	0.8143	14799285	984749
2015-11-04	17	9.6043	481928192	8097242
2015-11-04	42.5	0.7348	14142209	820751
2015-11-04	68.31	0.429	5268792	764051
2015-11-04	35.35	1.0057	31735418	1665995
2015-11-04	69.9	4.0952	30879734	2518781
2015-11-04	17.91	7.6373	91647098	2658713
2015-11-04	98.51	7.8246	9389507	1550642
2015-11-04	57.11	10.5296	135963459	25498922
2015-11-04	51.84	5.8704	64178891	4170821
2015-11-04	16.84	0.3488	65053992	11729021
2015-11-04	3.98	0.937	147497500	6347921
2015-11-04	9.39	0.2331	24473542	1471919
2015-11-04	10.77	0.6543	50934938	1436306
2015-11-04	8.66548	0.5651	166982656	4577864
2015-11-04	7.31	0.263	59851887	2638436
2015-11-04	5.75	0.3397	55794852	2459129
2015-11-04	8.42	3.4976	89336718	1870691
2015-11-04	5.09	0.3238	309389536	4469909
2015-11-04	17.35	5.3173	521876256	8105441
2015-11-04	6.86	1.165	88469630	4333046
2015-11-04	18.36	0.3022	62343814	3372629
2015-11-04	8.84	1.0892	117148199	3074522
2015-11-04	6.61	0.8436	178822894	4256186
2015-11-04	17.77	0	0	2027624
2015-11-04	15.48	4.061	90120927	3279254
2015-11-04	8.16	1.7739	138051572	2757749
2015-11-04	39.66	2.1132	29122685	2835023
2015-11-04	52.85	0.5901	11497124	922847
2015-11-04	25.39	0.6262	16568452	1186448
2015-11-04	26.3	1.2677	22300114	1511816
2015-11-04	16.05	0.7464	11428657	854996
2015-11-04	22.32	0	0	834854
2015-11-04	16.73	1.3183	57972578	2738732
2015-11-04	214.98	0.2453	3080972	1759244
2015-11-04	18.07	0.5729	22913233	1800122
2015-11-04	36.27	1.8802	29714860	1545206
2015-11-04	9.92	0	0	1571387
2015-11-04	17.9783	4.8203	179925850	2612975
2015-11-04	4.15	0.9055	161311830	5111339
2015-11-04	15.71	2.8217	228338108	3737957
2015-11-04	9.02	2.4455	165951496	2813900
2015-11-04	15.65	2.1294	128094437	2619032
2015-11-04	50.17	2.3453	32016327	2469407
2015-11-04	14.35	0	0	1175099
2015-11-04	21.49	6.3856	63855686	2255720
2015-11-04	21.4187	14.1496	84472870	2063426
2015-11-04	20.28	1.4113	67784029	1831640
2015-11-04	9.18	0.4125	61327154	1749299
2015-11-04	8.16	0	0	2126858
2015-11-04	15.33	0.1687	27817072	2136641
2015-11-04	9.07	0.7192	59907255	2136641
2015-11-04	15.65	1.2821	207445489	3587423
2015-11-04	8.77	0	0	1793129
2015-11-04	15.63	0.6185	63467010	5248652
2015-11-04	22.9	9.434	143868524	2139350
2015-11-04	4.98	1.5058	40807697	638690
2015-11-04	3.15	0.1383	406719328	3218810
2015-11-04	35	1.7748	192253306	4136180
2015-11-04	6.37	0.371	145615863	3398945
2015-11-04	45.06	2.0076	41866847	1344902
2015-11-04	9.18327	4.0925	212811306	2092235
2015-11-04	12.69	0.8316	142133784	8117033
2015-11-04	4.56	0.08	215693190	3191972
2015-11-04	5.25	1.3634	130624628	3014177
2015-11-04	27.08	0.9762	61373677	1456277
2015-11-04	7.79	0	0	3430751
2015-11-04	28.3	0.2998	62437691	2035184
2015-11-04	12.05	0.5893	35519258	1298579
2015-11-04	6.31	0.7824	233938198	6685997
2015-11-04	8.72	2.759	91047800	4376552
2015-11-04	18.59	1.6034	87283710	2365583
2015-11-04	11.23	0	0	4307126
2015-11-04	13.9313	0.9376	214882996	11973191
2015-11-04	20.26	2.2661	77454363	1687550
2015-11-04	15.27	0.5944	69822323	3281324
2015-11-04	17.2	0.4641	13739000	1281551
2015-11-04	4.14	0.4181	166444492	2502824
2015-11-04	8.74	0.0511	82773447	5692253
2015-11-04	6.43	0.4646	42515633	1856174
2015-11-04	3.68	1.0565	166961389	3983486
2015-11-04	8.11	2.9408	184969663	2895053
2015-11-04	5.51	0.9843	94433438	2605685
2015-11-04	10.58	7.3278	285123392	4977959
2015-11-04	3.93	0.1854	390812912	5523071
2015-11-04	10.95	1.6611	298303696	9959765
2015-11-04	6.49	0.3182	101533360	2258483
2015-11-04	34.1122	1.5329	4130669	648716
[truncated: 22,300 more rows]
